# Supplementary material for: Leishmania major virulence attenuation in vitro: An old conundrum revisited in the omics era
Source: PLoS Negl Trop Dis. 2026 May 29;20(5):e0014387. doi: 10.1371/journal.pntd.0014387 (PMC13221023; doi:10.1371/journal.pntd.0014387)
Supplement: S1 Table — Estimated integer loci copy number and their genomic positions are shown. CNV value of zero means deletion of the locus. If CNV regions contain protein coding genes, the gene names and their potential functional annotations (inferred from the TriTrypDB or BLASTP search of the L. major Friedlin reference genome) are listed in the column on the right. Tab LmjF.34.2380 documents bioinformatic analysis of LmjF.34.2380 (gene presence or absence in genomes of Trypanosomatidae and TMP values in available RNA-seq datasets) and the protein it encodes (annotation, sequence, InterProScan, TMHMM, and DeepLoc predictions). (XLSX) [file pntd.0014387.s001.xlsx]

## Sheet: S1 Table
CNV position in genome				Copy number per sample				Genes
Chromosome	Start	End	CNV Length	V	AV	AVS	AVM	IDs	Description (initial annotation)	Description (blast)
LmjF.02	103001	106000	3000	2	2	3	2	LmjF.02.0210	phosphoglycan beta 1,3 galactosyltransferase
LmjF.17	36001	41000	5000	2	2	0	2	LmjF.17.0083	elongation factor 1-alpha
								LmjF.17.0084	elongation factor 1-alpha
								LmjF.17.0085	elongation factor 1-alpha
LmjF.27	1127001	1130424	3424	2	2	3	2	LmjF.27.2660	peptidyl dipeptidase, putative
LmjF.34	1051001	1058000	7000	3	1	3	3	LmjF.34.2380	hypothetical protein, unknown function
LmjF.35	1978001	2090474	112474	2	3	2	2	LmjF.35.5060	hypothetical protein, conserved
								LmjF.35.5070	hypothetical protein, conserved
								LmjF.35.5080	hypothetical protein, conserved
								LmjF.35.5090	hypothetical protein, conserved	Protein-only RNase P
								LmjF.35.5100	60S ribosomal protein L37
								LmjF.35.5110	RNA pseudouridylate synthase, putative
								LmjF.35.5120	hypothetical protein, conserved	proteinaceous RNase P 1, chloroplastic/mitochondrial
								LmjF.35.5130	hypothetical protein, conserved
								LmjF.35.5140	hypothetical protein, unknown function	folate/biopterin transporter family protein
								LmjF.35.5150	biopterin transporter, putative
								LmjF.35.5160	hypothetical protein, conserved	2-phosphoglycerate kinase
								LmjF.35.5170	hypothetical protein, conserved
								LmjF.35.5180	hypothetical protein, conserved
								LmjF.35.5190	NIMA-related kinase, putative
								LmjF.35.5200	hypothetical protein, conserved	inc finger C-x8-C-x5-C-x3-H type (and similar) family protein
								LmjF.35.5210	GTP-binding protein, putative
								LmjF.35.5220	hypothetical protein, conserved
								LmjF.35.5230	tRNA (guanine-N(7)-)-methyltransferase, putative
								LmjF.35.5240	hypothetical protein, unknown function
								LmjF.35.5250	alpha-1,2-mannosyltransferase, putative
								LmjF.35.5260	hypothetical protein, conserved
								LmjF.35.5270	WD domain, G-beta repeat, putative
								LmjF.35.5280	Present in the outer mitochondrial membrane proteome 5
								LmjF.35.5290	Lsm12 protein, putative
								LmjF.35.5300	hypothetical protein, conserved
								LmjF.35.5310	ribosome-interacting GTPase 2, putative
								LmjF.35.5320	SAC3/GANP/Nin1/mts3/eIF-3 p25 family, putative
								LmjF.35.5330	isopentenyl-diphosphate delta-isomerase (type II), putative
								LmjF.35.5340	Dynein heavy chain and region D6 of dynein motor/Ankyrin repeats (3 copies), putative
								LmjF.35.5350	amino acid permease, putative
								LmjF.35.5360	amino acid permease, putative
								LmjF.35.5370	diacylglycerol kinase-like protein
								LmjF.35.5380	hypothetical protein, conserved	HECT-domain (ubiquitin-transferase) family protein
								LmjF.35.5390	HECT-domain (ubiquitin-transferase), putative

## Sheet: LmjF.34.2380
organism	accession	annotation	sequence	InterProScan	TMHMM	DeepLoc	transcriptomics (TPM values)
L-Leishmania major	LmjF.34.2380	hypotehtical protein, unknown function	MNILHKIFTPGSKSKKTLLHCDAELGDRQSHSSSKVSTAVQVKSKLTAASSDDDDCGPLMRSVSMTVVSDPVPSSFKTNSSFANQSRPTQGPASFKSARLANSFSNASCHLERHHQHTAALASSVSRHNQRSLFDKIHSSGSFAVGETTVSGGSFTANGGTVNLWRLPWTQQKVTMCPNCHRPRQRDRTMQVSRASYTLQETTIENGMGDDMSEANEDMSYSDSEGMGGPMSDSVTCRCGVVSEGDAPLDYDDSAEATEEHPKLFVVETQNPSAVQLPGTIAEASDSEGEGREDVRRSYKLSLVSSPTPTSLRRRAPRVQPLLSGASPQTNTASVPKRVTHWLHEQQTSEARVVLKPKAAR	-	-	Cytosol (0.696099997)	growth at 26 -> promastigote: 4.79
L-Leishmania mexicana	LmxM.33.2380	hypothetical protein, unknown function	MNILHKIFTPGSKSKKTLLHCDVEAGDRQSNSSPKVSTSVQIKRKSTGKSSDDDDCGPLMRSVSMTVVSDPVPTSFKTNSSFANQSRPTQGPASFRSVPPASSLSNASCHLERHHQHTAALASSVSRHNQRSLFDKIQGSGSFAVGETTVSGGSFTANGGTVNLWRLPWTQKKVTMCPNCHRPRERDRNVYVSRASYVLQETTIENGMGDDMSEANEDMSYSESEGMGGPMSDSVTCRCGVVSEGDAPLDYDDSAEATEEHPQMFIVETQNPSAVQLPGTVAEASDSEDEGRDDLRRSYKLSFVSPPTSTSLRRRAPHAQRPLGGASPQSNTASVPKRVTHWLHEQQTSEAPVLSKPKATI	-	-	Cytosol (0.669499993)	promastigote: 4.8; axenic AMA: 3.69; intracellular AMA: 4.45
L-Sauroleishmania tarentolae	LtaPh_3422300	unspecified product	MNILQKIFTPSSKSKKGLLHSDGDVRDRQSHSSPRSCTSAHVKRKPTAETSDDDDLGPVMQSVSTTVVSDPVPTSFKTNSSLVNQSKLTQGPASVKSVRRASSFSNTSCHLERHHQHSATFAGSASRHNQRSLFDKIQGSGSFAVGETAVSGGSFTANGGTVSLWRLPWTQQKVTMCPNCHRPRQRDRNVCFSRANYTMKETTIENGMGDDMSEANDDMSYSDSEDLGGPMSDSVACRCGVVSEGDAPLERDDSADVNEYHPQMFVVETQAASAVQLPGTIAEASDSEGEGPEDMRRSYKLSLVSPPTSSSLRRRAPHVQPLLDGSSPQKTSSSVPKRVTHWLHEQQASEASVRSKPKATR	-	-	Cytosol (0.635800004)	-
L-Sauroleishmania adleri	LaHO174.34:726709-727791_RC	-	MNILQKIFTPSSKSKKGLLHSDGDVGDRQSRSSPKVCTSVHVKRKPTAETSDDEDIGPLMRSVSTTVVSDPVPTSFKTNSSLVNQSKLTQGAASVKSVRRASSFSNTSCHLERHHQHSATFAGSASRHNQRSLFDKIQGSGSFAVGETTVSGGSFTANGGTVSLWRLPWTQQKVTMCPNCHRPRQRDRNICFSRSNYTMKETTIEKGMGDDMSEANDDMSYSDSEGLGGPMSDSVACRCGVVSEGDAPLERDDSADANEYHPQMFVVETQAASAVQLPGTIAEASDSEGEGPEDMRRSYKLSLVSPPTSSSLRRRAPHVQPLLDGGSPQKTSSSVPKRVTHWLHEQQASEASVRLKPKATR	-	-	Cytosol (0.630999982)	-
L-Viannia braziliensis	LbrM.20.1880	hypothetical protein, unknown function	MNILQKIFTPGSSAKKKSLLHGDQEARERQSHTSPKASASTRIKRKSTTENSDGDSCGPLVQSVSLTVISDPVPTSFKTNSSFANQSRQTQGTASPKSVHLAGSFSNASYHLDRHHQHTSTQASSVSRHNQRSFLDRMQNSGSFALGDTTVAGGSSSANGGTVNLWRLPWTQQKVTMCPHCHRPRQRDRSTHVSRASYSVQQTGSENGMGDDMSEANDDMSYGDLEDMGGPTGESVTYCRCGAAVDGDTPPDHDNSIESAEERPQVFVVETQNPRTVLLRGPITNDSVSDSDGDEDQRRSYKLSLVSSLTSASLRRRAPHVQPTQSTNPPQSSSTSVPRSVSHWLHEQEASESPALSSPKGVR	-	-	Cytosol (0.604399979)	PRO: 8.37; META: 16.03; AMA: 12.79
L-Viannia panamensis	LPMP_202060	hypothetical protein	MNILQKIFTPGSSAKKKSLLHGDQEARERQSHTSPKASASTRIKRKSTTENSDGDSCGPLVQSVSLTVISDPVPTSFKTNSSFANQSRQTQGTASPKSVHLAGSLSNASYHLDRHHQYTSTQASSVSRHNQRSFFDRMQNSGSFALGDTTVAGGSSSANGGTVNLWRLPWTQQKVTMCPHCHRPRQRDRNTHVFRASYSVQQTGSENGMGDDMSEANDDMSYGDLEDMGGPTGESVTYCRCGAAVDGDTPPDHDNSIESAEERPQVFVVETQNPRTVLLRGPITNDSVSDSDGDEDHRRSYKLSLVSSLTSASLRRRAPHVQPTQSTNPPQSSSTSVPRSVSHWLHEQEASEAPALSSPKGVR	-	-	Cytosol (0.589100003)	-
L-Mundinia enriettii	LENLEM3045_340025400	hypothetical protein, conserved	MNILQKIFSPGSTAKKKTLLHGDLEVGDRQSRSTPKPSASTRIKRKSTTESSADDLCEPLMQSVSMAVHSDPVPTSFKTNSSFANHSRPTQGSASPKSLRLAGSLSNMSSHVDRHQQHSATLVSSVSRHNERSLFDKMQGSGSFAAGDTAVPGGSFAANGGTVSLWRLPWTQQKVIMCSNCHRPRQRDRSTYISRAHYTAQQVNCDNDMGDDISEANDDTSYSDSEDMGGPTSEAVSHCRCGVTMDGDAPRDHHSFAEAAEEQPEVFVVETRNSNVARLPGTMGSDSDNDGEGAEGLRRSFKLSLVSSLTSSSLRRRAPHAPQALNTDSRHSCTASVPKSVSHWLQEQQTSEAPAMLNLKASR	-	-	Cytosol (0.659399986)	-
L-Mundinia martiniquensis	LMARLEM2494_340026900	hypothetical protein, conserved	MNILQKIFSPGSTAKKTLLHGDLEVGDRQSRSSPKASASTRMKQKSAAERSDDDPCETLMQSVSMTVNSDPVPTSFKTNSSFANPSKHTQGSASPRSARLAGSMPNMSSHSDRHQQHPSTLASSASRPNQRSLFDKIQGSGSFAVGDTTVPGGSFAGNGGTVSFWRLPWTQQKVIMCSNCHRPRQRDRGTYVSRTNYAAQQTSCEKDMSDDMSEANDDSSYADSEDMGGPTSEAVSYCRCRAGLEGDAPRERHNSVDAAEEPPEVFVVETRNSSVAHGRCTIDSGSDSDGEGIEGRQRSYKLSLVSSLTSSSLWRRAPHVQQTLNTDLRHSCTSSVPGSVSHWLHEQQTSEAPAMLNLKTAK	-	-	Cytosol (0.620999992)	-
Porcisia hertigi	JKF63_01804	unspecified product	MSLLQKIFTPGSFTKKKKLLHSEPDGEERHSPSSFKVSSSRNKRKLAAELSDSDTSEFLMQSVSTAVNCDPVPTSFKTSASFATQPKLPLGSVSPKSVRLTGSFSNTSGLFERPQHTTNTLATSFTRHNQRSLFDKVHSAGSFAAGDTAVHSSSFSANGSTVNLWRLPWTQQRVTMCPNCHRPRQRDRNTYVSRATYVVPHVVGGAGMGDDMSEAGDMSDGDSEVLNGPANDSLTHCRCGAAAEDDAQLHSSGVAVAAGQLPPVFVVETQMSSAEKLPGSIDKDSESDNEEGVRVRQSYRLSQVSPLTSASLQHRQLTLQPGMKTTSNRASTASVPSSVSHWLHEQQVSEVPAASKKKKAS	-	-	Nucleus (0.631500006)	promastigote: 7.5
Endotrypanum monterogeii	EMOLV88_340025300	hypothetical protein, conserved	MSLLQKILPGSLTKRKKHVNSEVDGEERHSLKHSKALAASRSKRRLVTDISDSDTSEFLMQSVSTAVNCDPVPTSFKTNSSFATQPKMPLGSVSPKSTRLHGSLSNTSGLLDRPQHTTTTPGSCNRPNPRSLFDKMHSSPSLPAGDTAAHGGSFAANASTVNLWRLPWTQQKVTMCPNCHRPRQRDRNVYISRATYVVPHVVPGSGMGDDMSEAGDNMSEGDSEGMNDSVNDSCTHCRCGVTGEDGAQVLPGDVADDAGQITPMYVVEARKPSANTQSEAVDVELESDDDEGVGCRQAYRLSQVSPLTSASLRRQPSQQLAVRAAGHSGSPASVPRSVSHWLHEQQVSETSTKSKNKRVS	-	-	Cytosol (0.508899987) | Nucleus (0.518599987)	-
Novymonas esmeraldas	KAK7200736.1	hypothetical protein	MSMLQKLFSSSSSKKKGSLLQADVDGSEKTPRSSPKTSASSRIKRKPLDEEGGEPLAHSVSMTVNCDPVPPSFKTNSSFATQSKPMQGFNSPKSFRSNASFSGTNSHLDRHHQHNATLASSASRHNRNSLFDKPAGQVNGSFALGDTTVPGANGTTNTGTVNLWHLPWTQQKVMMCPNCHRPRKMDRATTYVSRADYSVPQTSNPNLADDISEASDGASRDDSECLGEALTDSMTFCRCGAAIEGEALESSAPMEERPPVFVVETAKSSSMVLPGTIADDSDSDVEVEGLQRSYKLSLVSPLTSSSLRRQQPRVPPTLSSASRQTPSAASVPKVDSWLNDQQQMKVPASSKPKPPTH	-	-	Cytosol (0.648000002)	-
Zelonia costaricensis	JASAOO010003509:11063-12139	-	MSVLQKIFTPGSLTRKKNPLQSSDVDDAERQLRGTPKASASTRIKRRPSAEDDDEDSGPLMRSVSLTVNCDPVPTSFKTNASFSSSLRAAGGLASPKSQRLSNSVAAGPGGSTHLDRHHQHNATLASSLTRHSQRSMFDKAQNNNSFASGDKTVPCTSGAGNATGVNVWRLPWTKQQVTMCPNCHRPRQRDRTAYVSRGDYTVPQAQADTGAGDDLSEASDDMSYDDSEDACGATSESVTYCRCGAAAAGGEASGAAGEHPPVFVVETQRSSTVQLPGMIAKDSDSDGEHEGPQRSYTLSLVSPLTSASLRRREPHVQPMLSAASRQTSSASVPKSVSTWLNDQQASEAPCSTRPKAAK	-	-	Cytosol (0.594399989)	-
Borovskyia barvae	JASAOM010001117:241289-242356	-	MSVLQKIFTPSSRSKKTSLLSSDLGERGGHRRESLKVSSPKLRKGKANDEGFALEESDSLMRSVSLTVNSDPVPTSFKSGSGLAGQDHPLTSGISASPTRLSGSFASAHPHPSTLGSSASRPNQRSLLEKMQSNSSFHMTDGIRTGAGGSNTGGGAVSMWRLPWTQQKVTMCPNCNRPRQCDRSAYVSRTAYAASEAAGASALGEDISEADGDSSSDDAGPIEGQMPEAGTYCRCGAAPLDGNNGGSNSAAATSAPPTVFLVETERSSAMVLPETIAQDSDSENEASKGQSRSYKLSLVSPLTSAMLQTRDGHVQPSLGPTSRHKTAASAPKNVRSWLHDQQTSGTPTLSSKAAAKSNALNSAK	-	-	Cytosol (0.607500017)	-
Lotmaria passim	KAL7696351.1	hypothetical protein	MSVLQKIFTPGSLIKKKALPHGDVERSEQQRFTSPSASVTNRIKRKPTVESDDDDDRGPLARSVSMTLNCDPVPTSFKTNSSFATQSKAAPASASPKSVRLGASFSNGGTHLDRHHQHTATLASSTSRHTQRSMFDKMQTNSSFAPGDTVVPGASFAANGAGTVNLWRLPWTQQKVTMCPNCHRPRQRERTNAYVSRADYAAPPASDAVEGMGDDISEASEEMSCDDSEGVDGPVADSTTYCRCRAAAAAGTALQDAGGSAEEHPPVFVVETERSSTVQLPGTIASDSDSDGGDVEGLQRSYKLSLVSPLTCSSLRRREPGSQPMLGAASRQTSSATSVPRSVSNWLHEQQSTEGPKAPKPKAAAK	-	-	Cytosol (0.561500013)	-
Leptomonas pyrrhocoris	LpyrH10_05_2550	hypothetical protein, unknown function	MSVLQRIFTPSSSKKKSSLLHSDLENSEKIPQAAPKASASTRIKRKSSSEDEGEALCRSVSMTVNCDPVPSSFKTNASFANQSKATAGPNSPKSLHVSGSLSGANGHLDRHHRHTATLASSASRPNRNSLFDKPAGPANSSFASGDMTVPCASGTANNGAVNLWRLPWTQQKVVMCPNCHRPRKTDRATPYVSRADYAVPQTSSPNFAEDISEASDDISCGDSEGVGGPLTDSMTFCRCGAAVGGDVAEPNAAMTESPPVFVVETGKSSNMVLPGTIARDSDSDTEMEGVQRAFKLSLVSPLTTSSLRRQQPHVPPSLGSTSRQTSSAASVPKVHSWLNDQRGSEVPVTSKPKPLE	-	-	Cytosol (0.551100016)	polyA RNA: 6.74; total RNA: 4.55
Leptomonas seymouri	Lsey_0005_0510	hypothetical protein unknown function	MSVLQKIFSPGSSKKKNMLLHSDVEASEKNCQLPAKASASTRIKRKPSDERDDGTLGRSVSTTVNCDPVPLSFKTNPSFANHSRIGFDPSSPESFRAHASPGANGQLDRLQRHTTTNVKTIPPSNRKFILEHEPVKGYSSLAVGNAKIYDPNETTNNGATNLWRLPWTQQKVVMCPNCHRPRKTEKATTNVPQASNPNHADDMSEANEVASSRGSDPMAVVLEELATYCRCKAAVEAEVPEPASAVITPTAVEVPEKKIASLPTKAQDASDKETADASSSLSQAYSPKLTVSTVHTLRTQFWRQPSGPKLSKRIHTWLRSLPTDEVIND	-	-	Cytosol (0.619700015)| Cell membrane (0.595600009)	swimming: 9.41; adherent: 7.03
Crithidia fasciculata	CFAC1_290052700	hypothetical protein, conserved	MSVLQKIFTPSSSKKKGSLLQSDVDGSERVLHSSPKASASTRIKRRPSDVDDEDTEVLTKSVSMTLNCDPVPLSFKTNSSFANQARLTAGSSSPKSLRANASFSGTNSHLERHHQHNVTLASSATRHNRSSLFDKPATQANSSFAPGDTTIPGASGVASNGTMNLWRLPWTQQKVIMCPNCHRPRKVDRANTYVSRADYSVPQTSSPDMADDISEASDDVSCADSEGMSGPLGDSMTFCRCGAAVEMESGDAAAAAATTAGAAQEEHPPVFVVETAKSSNVVLPGTIADDSDSDVEVEGFQRSYRLSLVSPLTSSSLRRQQPHVPPTLGAASRQTSSGASAPKVNTWLNDQRKNDVPASSKPKPLS	-	-	Cytosol (0.648599982)	-
Sergeia podlipaevi	JASANZ010002183:63-1343_RC	-	MSLIDKIFGSSSFKKNKSKTFSSSGSTSIPVPGRHSKESPKYPHDDDEDDDDTSTANVLSKTIRSDPVPRSFRNNASFPAAPGGLAINASCSYDSSSFGASGATPLSPPRMNGSFVASHHRHQVSSPSHFTAASAPSYHHRGGGGGGMAAASGTRVSNHSIAGLAKNGSIAGVPEMQQGGVNYWRLPWGKQKVHMCTYCQRPIRPKDAGMQGAHMSSRELTGHPEKFEGSDLSDDREDDGLYDGGARDGFEDSDSDTDLAGVVTETRCYCHCGMNDDVSLPEVPSGRGANEDASDAIPVAPPVFIVETQRSANIAISGTLAEANDASGSDGSDHDEDGTGVRRNQPRTTKLSLVSPLLSSTLRTRQQNTSGSRIDDQFAPIEHPPGARVGSIKQQQQQR…	-	-	Cytosol (0.595000029)	-
Wallacemonas rigidus	JASAOL010000598:172254-173150_RC	-	MSFISKLLNSTSVSRSAKESKHAHHKTDSATLRAPVSDDDESDYDGYALRLENFHHLHSDPVPKSFKIGSLAAGGRAGMDGSSLTVDVISPRALSRDGGSGAPHSSAGRWRSNAFDRPRSPMPTNGSLKNPIVSTAQGDDYSGVAGASPGAGTVSTSESFVIVRGGEPPSVVRDGGAHQCWNLPWVQQKVTMCPYCQRPIRPSATVMVNASTHDAAHGDSTENVYEPAARAADRCGSARDEAMSLDATPMDSDDDTLLEEEVRTASCAYCHCGHRVSGQGLDAASPSKPASPAEPALQA	-	-	Cytosol (0.630999982)	-
Kentomonas sorsogonicus	JAQOSZ010000296:301784-302923	-	MKRLFGSHSGGSGEKKKKPKELQKTKRTNEEEHKKGQSPLKGSPLQRLHLRVSTSESKRKNKDSSKNHYSREDEDTDADGDFEARGADELGFALVKEPSRNVRSDTVPAGLHHNRSFDGRVKGSGSFSDHSGSGLTTRTAASGAGGGGVNANGSGAGHPREAPRLAGSFRATTSGSVAAADHTASATAMRDASELRNGASGCWHLPWTQRRVQLCRYCQRPLQPAIGEDESSSHFDDVDSDADSDMDNDAYCHCACPDPGPTPPAFAGSPADPASPLGSVSGRSATTRPAPVVVVVQHGSAPRLAGVIAEESSDSEDERCLCGGGGDSSDDEGRAQHPRPRLSLVSPLRTFAPAPAIPSATHLPAVHADPNVEEWLRNQE	-	-	Cytosol (0.640900016)	-
Angomonas deanei	-	-	-	-	-	-	-
Strigomonas culicis	AUXH01001779:161-1228_RC	-	MLKKLFGISAKKKKGDQEAKDTDPHRAASQKHADPSTSFSPNSPLVANDSSAAECTAASAPRPVKNAKAPHPALASRTDGPAETAAAGLTVHTGPWTNSTRASPGSPALLRNGSECQVAGHVGGAAVSGRHSPKSPFPDLSGSTNCATHKTQLSASPNSVGGSTNGVNVWHLPWQQPRVVTCQYCNRPQHPRGSFYLSKEKHCRSDEDEDGDDGESDLSSTSSEDSPVGAERGVTYCKCHHTPNSVPPEDAHPPVLPVFIIETHRCHSVPGAVALPCGPDDGDANEDDGPTRLSLVSPLTANTLRRSTTAGLSADRSAAYKRGKTSAFEEDAGRPVKDISHGISAWLDGQEMHAKS	-	-	Cytosol (0.674600005)	-
Vickermania spadyakhi	-	-	-	-	-	-	-
Jaenimonas drosophilae	-	-	-	-	-	-	-
Phytomonas sp. Hart1	CCW66546.1	unnamed protein product	MEKKKRNNTLTQLIWGVFKRAKSKKETTEYVSGKTDHVCSCKCSTVKCTRPLKSEPITIERSHRSKTHNLMDSSNSDPDDDPQCISSSVLSDPIPSSFRHCNTDNLFSSFKGVEGTPLMNHSPLPGSFTVFNTTLRSDPSATTRMRRLSLHEDRETLALAQEELSPPAGLNGAVSYWKLPWSQSMVVMCPYCHRPRTHFTGAPLDDAATSTRAVRAVEGGGADHHAEDEHEEDCFCEMHCRCPVGATLDPPARRNHPHLAGPTAEDPSMTVSSTPIFLAVTNLPLRTRTSEAVSEEFDPTNAQEARLSVSLVAPLTNSRILQTRSSRDSADEQPKASPLMSWLREQRNVKSGKQI	-	-	Cytosol (0.696099997)	-
Lafontella sp. (transcriptome)	GKLZ01002547:1268-2473_RC	-	MFQRIFGSSKKPSNTKKKHTVPATNGHSPTTTNNNNNSTSVHSDTDDSPPPVRHFDAAAVTIDPVPAAFKSPMVAPQKSSPGVNAHKSGSFSSTNGISNFSFGHNEQQRSSPSGLALTTNSNHNGSKNNSFHSRSAPSRGGGGLGDSQVNYWRLPWSPQRVTMCPYCRRPQAPNSTDNNNLMSSRQSKVFTAEADSPKLVSSSNAGTGKIAPLDFHFRDDDTASTASDSSAEEDAAELNTTYCRCANNTNNKGSSLVKNNSVALSSSAASPPVFVVETKRTSQNIMLPGAIADDSSSDDDEDDTGAGAGGHRKRCSVKLSLVSPLTTHTLMRASSLQQRSSLTLHPGGSLNTTNNNTLNNSGSNNNGANNSSSYRSVSSWVHEQQTQQKTSASPPMKRS…	-	-	Cytosol (0.639500022)	-
Herpetomonas samuelpessoai	JASAOC010002141:416850-418619	-	MFQRIFGTAKKERSSKTRDKDDAHHDRGRREEAVAHVDPAMSDSTPVATTTRTTSPTRGRRPRNSVSDNYLASSHSRSSGLAPESPSSPLGDAALAQNFSLTIRSDPVPVGFKNGSGSHAAGSPHSTTPVSPKFRASSSLRSPMSSSSFQSPMAHQAPKHSPQTATHQGNHTPPSTGSPMRAGGAAGAAGAAGAKGTRPMPVAHVVPQRPSHHSSLTDLPHSRTAPAFGSTSLLGSSTGRSGGLANTNSLAIGPGAADGVAGGGSTVNYWRLPWTQQKVVMCQFCNRPVRPRQPAAMNSKEYAMAGNSDSDMEEDPSEVDSRSSHSSESSTAAAHRSGLGSPLTTYCRCGQGTGVLAHSASVVTAEADADTAVLAASASAVHVQHNSDSLPTAPPPPPV…	-	-	Cytosol (0.645600021)	-
Obscuromonas modryi	Omod_00238	hypothetical protein	MLRRIFGTSKEKKGDATAATTKTATTTTSTAATAAAPDARGSRDASRQAATTSSAVTTPTVNTAAATSSAVRGGGGASSSLSSPVLVVGGGGSNNKPALRESASAPFALIRRKGNSHNNNNGSDVRKSSSGSGRWRQRKHSGANSYTSDDDGEDDEDDDEEGYGSASGLRYMVSARLDSDPVPASFRKSMSMSATNNNNTLLASASLTSAPMTMPTMTLAAAAAATAAAGGGIAMMTAQSSSPSLPPSSPTLTAASTAATTRVARRVTAADADATLTASDSLTPPRLQACATTTTTMTATTTPPAAAAAAAAVAATADALANGSFASNTATAATPAVLDGNACAVSRWHLPWAQRKVTMCSHCHRRVPPSLCAAAHTNNANNNSSHARRVVASQCQSAR…	-	-	Cytosol (0.686200023)	-
Blastocrithidia nonstop	-	-	-	-	-	-	-
Blechomonas ayalai	Baya_013_0570	hypothetical protein, unknown function	MSVLQRIFGSRSRKKHGAEDDASASWAVRSPIVKRGSTSGVECVREIARSVNCDPVPSPFRSNASFGSSKQRLTSPVLKSASTAISADELGMGSPVVGSFSVTVTGSLPIASKHQDPVANGSFMSQQSGPSYWRLPWTSQKVVMCCYCQRPQKRGIYSMMSAEFTHRDHAAGSDVDDIPPLEEDDHMSAHRGDFEDDGSEGSGVASYCHCGMSAAVNADESDDNTRPPVYIVQQPKASGAIPVPHMNDESSEDEGVDGQRPSVTLSLVSPLVRQSLQGSSIKKKGRSEILTVGSGGAGEREGGSQVKPSLTNWLENLER	-	-	Cytosol (0.537500024)	-
T-Trypanosoma mega	-	-	-	-	-	-	-
T-Haematomonas boissoni	-	-	-	-	-	-	-
T-Nannomonas congolense	-	-	-	-	-	-	-
T-Trypanozoon brucei	-	-	-	-	-	-	-
T-Duttonella vivax	-	-	-	-	-	-	-
T-Squamatrypanum platydactyli	-	-	-	-	-	-	-
T-Crocotrypanum grayi	-	-	-	-	-	-	-
T-Megatrypanum theileri	-	-	-	-	-	-	-
T-Trypanomorpha avium	-	-	-	-	-	-	-
T-Schizotrypanum cruzi	-	-	-	-	-	-	-
T-Aneza rangeli	-	-	-	-	-	-	-
Paratrypanosoma confusum	-	-	-	-	-	-	-
Bodo saltans	-	-	-	-	-	-	-
