# Supplementary material for: Leishmania major virulence attenuation in vitro: An old conundrum revisited in the omics era
Source: PLoS Negl Trop Dis. 2026 May 29;20(5):e0014387. doi: 10.1371/journal.pntd.0014387 (PMC13221023; doi:10.1371/journal.pntd.0014387)
Supplement: S2 Table — Lists of differentially expressed genes between AV and V, AVM, and AVS cell lines with FDR-adjusted p-value cut-off 0.001 and minimal absolute fold change greater than 2. Annotations are taken from the TriTrypDB L. major Friedlin genome annotation. Genes in bold were found to be differentially expressed in multiple sample comparisons. (A) V versus AV; (B) AVM versus AV; (C) AVS versus AV; (D) Statistical analysis by one-sided Fisher’s exact test (over-representation) with Benjamini-Hochberg FDR correction per comparison. (XLSX) [file pntd.0014387.s002.xlsx]

## Sheet: A
Gene	Fold change	Annotation	COG category
LmjF.04.0210	10.08	surface antigen-like protein	no COG
LmjF.19.0820	8.31	ATG8/AUT7/APG8/PAZ2, putative	Z: Cellular processes and signaling; Cytoskeleton
LmjF.22.1230	8.1	hypothetical protein, conserved	no COG
LmjF.09.0152	7.85	ATG8/AUT7/APG8/PAZ2, putative	S: Poorly characterized; Function unknown
LmjF.09.0156	7.84	ATG8/AUT7/APG8/PAZ2, putative	S: Poorly characterized; Function unknown
LmjF.19.0860	7.77	ATG8/AUT7/APG8/PAZ2, putative	Z: Cellular processes and signaling; Cytoskeleton
LmjF.09.0160	7.73	ATG8/AUT7/APG8/PAZ2, putative	S: Poorly characterized; Function unknown
LmjF.19.0900	7.62	ATG8/AUT7/APG8/PAZ2, putative	Z: Cellular processes and signaling; Cytoskeleton
LmjF.09.0164	7.56	ATG8/AUT7/APG8/PAZ2, putative	S: Poorly characterized; Function unknown
LmjF.19.0870	7.46	ATG8/AUT7/APG8/PAZ2, putative	Z: Cellular processes and signaling; Cytoskeleton
LmjF.09.0172	7.16	ATG8/AUT7/APG8/PAZ2, putative	S: Poorly characterized; Function unknown
LmjF.09.0162	6.48	ATG8/AUT7/APG8/PAZ2, putative	S: Poorly characterized; Function unknown
LmjF.04.0150	6.4	hypothetical protein, conserved in leishmania	S: Poorly characterized; Function unknown
LmjF.19.0846	6.33	ATG8/AUT7/APG8/PAZ2, putative	Z: Cellular processes and signaling; Cytoskeleton
LmjF.19.0910	6.33	ATG8/AUT7/APG8/PAZ2, putative	Z: Cellular processes and signaling; Cytoskeleton
LmjF.09.0174	6.3	ATG8/AUT7/APG8/PAZ2, putative	S: Poorly characterized; Function unknown
LmjF.04.0140	6.25	hypothetical protein, conserved in leishmania	S: Poorly characterized; Function unknown
LmjF.04.0160	6.18	hypothetical protein, conserved in leishmania	S: Poorly characterized; Function unknown
LmjF.04.0130	6.12	hypothetical protein, conserved in leishmania	S: Poorly characterized; Function unknown
LmjF.19.0880	6.07	ATG8/AUT7/APG8/PAZ2, putative	Z: Cellular processes and signaling; Cytoskeleton
LmjF.04.0170	6.01	hypothetical protein, conserved in leishmania	S: Poorly characterized; Function unknown
LmjF.19.0842	5.98	ATG8/AUT7/APG8/PAZ2, putative	Z: Cellular processes and signaling; Cytoskeleton
LmjF.19.0848	5.8	ATG8/AUT7/APG8/PAZ2, putative	Z: Cellular processes and signaling; Cytoskeleton
LmjF.09.0150	5.79	ATG8/AUT7/APG8/PAZ2, putative	S: Poorly characterized; Function unknown
LmjF.09.0158	5.62	ATG8/AUT7/APG8/PAZ2, putative	S: Poorly characterized; Function unknown
LmjF.09.0166	5.48	ATG8/AUT7/APG8/PAZ2, putative	S: Poorly characterized; Function unknown
LmjF.09.0154	5.42	ATG8/AUT7/APG8/PAZ2, putative	S: Poorly characterized; Function unknown
LmjF.19.0844	5.34	ATG8/AUT7/APG8/PAZ2, putative	Z: Cellular processes and signaling; Cytoskeleton
LmjF.19.0840	5.16	ATG8/AUT7/APG8/PAZ2, putative	Z: Cellular processes and signaling; Cytoskeleton
LmjF.09.0180	4.85	ATG8/AUT7/APG8/PAZ2, putative	S: Poorly characterized; Function unknown
LmjF.19.0850	4.83	ATG8/AUT7/APG8/PAZ2, putative	Z: Cellular processes and signaling; Cytoskeleton
LmjF.09.0170	4.71	ATG8/AUT7/APG8/PAZ2, putative	S: Poorly characterized; Function unknown
LmjF.05.0900	4.4	surface antigen-like protein	S: Poorly characterized; Function unknown
LmjF.04.0200	4.31	surface antigen-like protein	no COG
LmjF.17.0630	3.85	hypothetical protein, unknown function	no COG
LmjF.14.0730	3.61	fatty acid elongase, putative	I: Metabolism; Lipid transport and metabolism
LmjF.04.0190	3.6	surface antigen-like protein	S: Poorly characterized; Function unknown
LmjF.34.1410	3.43	d-isomer specific 2-hydroxyacid dehydrogenase- like protein	C: Metabolism; Energy production and conversion
LmjF.32.1260	3.36	CRAL/TRIO domain containing protein, putative	I: Metabolism; Lipid transport and metabolism
LmjF.29.2270	3.32	acyltransferase, putative	I: Metabolism; Lipid transport and metabolism
LmjF.22.0250	3.31	phosphoinositide phosphatase	T: Cellular processes and signaling; Signal transduction mechanisms
LmjF.34.1400	3.26	d-isomer specific 2-hydroxyacid dehydrogenase- protein	C: Metabolism; Energy production and conversion
LmjF.23.1086	3.15	small hydrophilic endoplasmic reticulum-associated protein (sherp)	no COG
LmjF.26.2680	3.13	hypothetical protein, unknown function	no COG
LmjF.23.1080	3.1	small hydrophilic endoplasmic reticulum-associated protein (sherp)	no COG
LmjF.23.1050	3.1	small hydrophilic endoplasmic reticulum-associated protein (sherp)	no COG
LmjF.14.0630	3.08	fatty acid elongase, putative	I: Metabolism; Lipid transport and metabolism
LmjF.14.0710	3.03	fatty acid elongase, putative	I: Metabolism; Lipid transport and metabolism
LmjF.04.0180	3	surface antigen-like protein	S: Poorly characterized; Function unknown
LmjF.23.1084	2.98	hypothetical protein	no COG
LmjF.23.1075	2.96	hypothetical protein	no COG
LmjF.11.1290	2.89	ATP-binding cassette protein subfamily A, member 6, putative	Q: Metabolism; Secondary metabolites biosynthesis, transport and catabolism
LmjF.13.0190	2.83	hypothetical protein, unknown function	no COG
LmjF.19.0830	2.79	hypothetical protein	no COG
LmjF.34.2380	2.76	hypothetical protein, unknown function	no COG
LmjF.09.0320	2.74	hypothetical protein, conserved	no COG
LmjF.19.0843	2.73	hypothetical protein	no COG
LmjF.32.3660	2.73	3-hydroxyisobutyryl-coenzyme a hydrolase-like protein	I: Metabolism; Lipid transport and metabolism
LmjF.10.0090	2.71	dehydrogenase-like protein	Q: Metabolism; Secondary metabolites biosynthesis, transport and catabolism
LmjF.19.0847	2.66	hypothetical protein	no COG
LmjF.23.1070	2.63	hydrophilic acylated surface protein b	no COG
LmjF.27.1780	2.62	casein kinase I-like protein	T: Cellular processes and signaling; Signal transduction mechanisms
LmjF.32.3650	2.57	3-hydroxyisobutyryl-coenzyme a hydrolase-like protein	I: Metabolism; Lipid transport and metabolism
LmjF.04.0350	2.56	hypothetical protein, conserved	no COG
LmjF.04.1210	2.55	casein kinase I, putative	T: Cellular processes and signaling; Signal transduction mechanisms
LmjF.23.1060	2.54	hydrophilic acylated surface protein b	no COG
LmjF.31.2440	2.44	hypothetical protein, unknown function	no COG
LmjF.17.0020	2.43	Protein of unknown function (DUF3522), putative	S: Poorly characterized; Function unknown
LmjF.34.0190	2.37	Domain of unknown function (DUF1935), putative	S: Poorly characterized; Function unknown
LmjF.04.0720	2.36	hypothetical protein	no COG
LmjF.20.1185	2.36	calpain-like cysteine peptidase, putative	OT: Cellular processes and signaling; Posttranslational modification, protein turnover, chaperones + Signal transduction mechanisms
LmjF.26.0160	2.35	nuclear lim interactor-interacting factor-like protein	K: Information storage and processing; Transcription
LmjF.32.1780	2.35	hypothetical protein, conserved	no COG
LmjF.08.0570	2.26	hypothetical protein, conserved	no COG
LmjF.35.5000	2.25	PSP1 C-terminal conserved region, putative	S: Poorly characterized; Function unknown
LmjF.16.0895	2.24	hypothetical protein, conserved	no COG
LmjF.05.1215	2.23	surface antigen-like protein	no COG
LmjF.14.0720	2.23	fatty acid elongase, putative	I: Metabolism; Lipid transport and metabolism
LmjF.27.0660	2.21	hypothetical protein, conserved	S: Poorly characterized; Function unknown
LmjF.31.2115	2.18	hypothetical protein, unknown function	no COG
LmjF.27.0540	2.16	Amastin surface glycoprotein, putative	S: Poorly characterized; Function unknown
LmjF.08.0580	2.14	hypothetical protein, unknown function	no COG
LmjF.12.0460	2.13	hypothetical protein, unknown function	no COG
LmjF.28.1930	2.12	Zinc transporter 3, putative	P: Metabolism; Inorganic ion transport and metabolism
LmjF.35.3570	2.11	Fusaric acid resistance protein-like, putative	U: Cellular processes and signaling; Intracellular trafficking, secretion, and vesicular transport
LmjF.20.0360	2.11	Protein of unknown function (DUF2946), putative	S: Poorly characterized; Function unknown
LmjF.36.4130	2.09	Amastin surface glycoprotein, putative	S: Poorly characterized; Function unknown
LmjF.32.3670	2.08	3-hydroxyisobutyryl-coenzyme a hydrolase-like protein	I: Metabolism; Lipid transport and metabolism
LmjF.24.1260	2.08	amastin-like surface protein-like protein	S: Poorly characterized; Function unknown
LmjF.13.1690	2.07	Protein Associated with Differentiation, putative	S: Poorly characterized; Function unknown
LmjF.05.0370	2.06	hypothetical protein, conserved	no COG
LmjF.36.4780	2.05	paraflagellar rod component, putative	S: Poorly characterized; Function unknown
LmjF.12.0730	2.03	surface antigen protein 2, putative	no COG
LmjF.18.0170	2.03	RNA recognition motif. (a.k.a. RRM, RBD, or RNP domain), putative	A: Information storage and processing; RNA processing and modification
LmjF.27.1090	2.01	Emopamil binding protein, putative	S: Poorly characterized; Function unknown
LmjF.33.0710	-2	POT family, putative	E: Metabolism; Amino acid transport and metabolism
LmjF.35.5300	-2	hypothetical protein, conserved	no COG
LmjF.15.1380	-2	nucleolar RNA binding protein, putative	AJ: Information storage and processing; RNA processing and modification + Translation, ribosomal structure and biogenesis
LmjF.15.1203	-2.01	60S acidic ribosomal protein P2	J: Information storage and processing; Translation, ribosomal structure and biogenesis
LmjF.15.0280	-2.01	ribonucleoprotein p18, mitochondrial precursor, putative	J: Information storage and processing; Translation, ribosomal structure and biogenesis
LmjF.23.0200	-2.01	endoribonuclease L-PSP (pb5), putative	J: Information storage and processing; Translation, ribosomal structure and biogenesis
LmjF.30.3200	-2.02	ribosomal protein S26, putative	J: Information storage and processing; Translation, ribosomal structure and biogenesis
LmjF.33.2800	-2.02	hypothetical protein, conserved	no COG
LmjF.30.3590	-2.03	40S ribosomal protein S14	J: Information storage and processing; Translation, ribosomal structure and biogenesis
LmjF.35.5280	-2.03	Present in the outer mitochondrial membrane proteome 5	no COG
LmjF.28.2650	-2.03	membrane-bound acid phosphatase, putative	I: Metabolism; Lipid transport and metabolism
LmjF.30.2550	-2.04	heat shock 70-related protein 1, mitochondrial precursor, putative	O: Cellular processes and signaling; Posttranslational modification, protein turnover, chaperones
LmjF.23.1580	-2.04	Nucleoside 2-deoxyribosyltransferase, putative	F: Metabolism; Nucleotide transport and metabolism
LmjF.23.0830	-2.05	Na/H antiporter-like protein	P: Metabolism; Inorganic ion transport and metabolism
LmjF.35.5390	-2.05	HECT-domain (ubiquitin-transferase), putative	DZ: Cellular processes and signaling; Cell cycle control, cell division, chromosome partitioning + Cytoskeleton
LmjF.28.2205	-2.05	ribosomal protein S29, putative	J: Information storage and processing; Translation, ribosomal structure and biogenesis
LmjF.30.3650	-2.06	ribosomal protein L15, putative	J: Information storage and processing; Translation, ribosomal structure and biogenesis
LmjF.30.0690	-2.06	40S ribosomal protein S30, putative	J: Information storage and processing; Translation, ribosomal structure and biogenesis
LmjF.35.5220	-2.06	hypothetical protein, conserved	no COG
LmjF.28.0960	-2.07	40S ribosomal protein S14	J: Information storage and processing; Translation, ribosomal structure and biogenesis
LmjF.30.2600	-2.07	formate--tetrahydrofolate ligase	H: Metabolism; Coenzyme transport and metabolism
LmjF.28.2460	-2.08	ribosomal protein S29, putative	J: Information storage and processing; Translation, ribosomal structure and biogenesis
LmjF.28.2560	-2.08	40S ribosomal protein S17, putative	J: Information storage and processing; Translation, ribosomal structure and biogenesis
LmjF.30.2950	-2.08	phospholipase c-like protein	S: Poorly characterized; Function unknown
LmjF.15.1390	-2.08	TMEM164 family, putative	S: Poorly characterized; Function unknown
LmjF.15.1010	-2.08	glutamate dehydrogenase	E: Metabolism; Amino acid transport and metabolism
LmjF.28.0540	-2.08	ribosomal protein S26, putative	J: Information storage and processing; Translation, ribosomal structure and biogenesis
LmjF.28.0470	-2.09	hypothetical protein, conserved	S: Poorly characterized; Function unknown
LmjF.33.2370	-2.09	Nucleoporin NUP59	no COG
LmjF.35.5140	-2.09	hypothetical protein, unknown function	no COG
LmjF.28.0720	-2.09	Sas10/Utp3/C1D family/Sas10 C-terminal domain containing protein, putative	B: Information storage and processing; Chromatin structure and dynamics
LmjF.28.2555	-2.1	40S ribosomal protein S17, putative	J: Information storage and processing; Translation, ribosomal structure and biogenesis
LmjF.35.5110	-2.1	RNA pseudouridylate synthase, putative	A: Information storage and processing; RNA processing and modification
LmjF.15.0670	-2.1	hypothetical protein, conserved	no COG
LmjF.15.1050	-2.11	developmentally regulated protein, putative	S: Poorly characterized; Function unknown
LmjF.35.5250	-2.11	alpha-1,2-mannosyltransferase, putative	M: Cellular processes and signaling; Cell wall/membrane/envelope biogenesis
LmjF.33.1630	-2.11	cyclophilin 4, putative	O: Cellular processes and signaling; Posttranslational modification, protein turnover, chaperones
LmjF.28.2810	-2.12	hypothetical protein, conserved	no COG
LmjF.33.0920	-2.12	40S ribosomal protein S3, putative	J: Information storage and processing; Translation, ribosomal structure and biogenesis
LmjF.30.3720	-2.12	60S acidic ribosomal protein P2, putative	J: Information storage and processing; Translation, ribosomal structure and biogenesis
LmjF.33.1955	-2.13	60S ribosomal protein L37	J: Information storage and processing; Translation, ribosomal structure and biogenesis
LmjF.30.2460	-2.14	heat shock 70-related protein 1, mitochondrial precursor, putative	Z: Cellular processes and signaling; Cytoskeleton
LmjF.28.1010	-2.14	ribosomal protein S20, putative	J: Information storage and processing; Translation, ribosomal structure and biogenesis
LmjF.30.3340	-2.14	60S ribosomal protein L9, putative	J: Information storage and processing; Translation, ribosomal structure and biogenesis
LmjF.23.1000	-2.14	hypothetical protein, unknown function	no COG
LmjF.30.0810	-2.15	AdoMet dependent proline di-methyltransferase, putative	S: Poorly characterized; Function unknown
LmjF.35.5120	-2.15	hypothetical protein, conserved	S: Poorly characterized; Function unknown
LmjF.15.0380	-2.15	60S acidic ribosomal protein, putative	J: Information storage and processing; Translation, ribosomal structure and biogenesis
LmjF.15.1000	-2.16	60S ribosomal protein L6, putative	J: Information storage and processing; Translation, ribosomal structure and biogenesis
LmjF.28.1030	-2.16	ribosomal protein S20, putative	J: Information storage and processing; Translation, ribosomal structure and biogenesis
LmjF.33.3230	-2.17	60S ribosomal protein L44	J: Information storage and processing; Translation, ribosomal structure and biogenesis
LmjF.28.2750	-2.18	receptor for activated C kinase 1	T: Cellular processes and signaling; Signal transduction mechanisms
LmjF.30.0480	-2.18	bystin, putative	W: Cellular processes and signaling; Extracellular structures
LmjF.33.0720	-2.18	60S ribosomal protein L6, putative	J: Information storage and processing; Translation, ribosomal structure and biogenesis
LmjF.35.5380	-2.18	hypothetical protein, conserved	no COG
LmjF.05.0140	-2.18	nucleolar RNA helicase II, putative	A: Information storage and processing; RNA processing and modification
LmjF.30.2490	-2.19	heat shock 70-related protein 1, mitochondrial precursor, putative	O: Cellular processes and signaling; Posttranslational modification, protein turnover, chaperones
LmjF.33.3150	-2.19	40S ribosomal protein S13, putative	J: Information storage and processing; Translation, ribosomal structure and biogenesis
LmjF.30.3730	-2.19	60S acidic ribosomal protein P2, putative	J: Information storage and processing; Translation, ribosomal structure and biogenesis
LmjF.28.2740	-2.19	receptor for activated C kinase 1	T: Cellular processes and signaling; Signal transduction mechanisms
LmjF.23.0620	-2.19	WD domain, G-beta repeat/BING4CT (NUC141) domain containing protein, putative	A: Information storage and processing; RNA processing and modification
LmjF.15.0370	-2.19	60S acidic ribosomal protein, putative	J: Information storage and processing; Translation, ribosomal structure and biogenesis
LmjF.30.3190	-2.2	3-hydroxy-3-methylglutaryl-CoA reductase	I: Metabolism; Lipid transport and metabolism
LmjF.28.1310	-2.2	ATP-dependent RNA helicase, putative	A: Information storage and processing; RNA processing and modification
LmjF.33.2390	-2.21	heat shock protein, putative	O: Cellular processes and signaling; Posttranslational modification, protein turnover, chaperones
LmjF.15.0950	-2.21	40S ribosomal protein S3, putative	J: Information storage and processing; Translation, ribosomal structure and biogenesis
LmjF.30.1150	-2.22	MA3 domain containing protein, putative	T: Cellular processes and signaling; Signal transduction mechanisms
LmjF.23.0050	-2.24	cyclophilin 11, putative	O: Cellular processes and signaling; Posttranslational modification, protein turnover, chaperones
LmjF.33.1350	-2.24	hypothetical protein, conserved	J: Information storage and processing; Translation, ribosomal structure and biogenesis
LmjF.15.0200	-2.24	60S ribosomal protein L13a, putative	J: Information storage and processing; Translation, ribosomal structure and biogenesis
LmjF.30.2470	-2.24	heat shock 70-related protein 1, mitochondrial precursor, putative	O: Cellular processes and signaling; Posttranslational modification, protein turnover, chaperones
LmjF.33.0060	-2.24	WD domain, G-beta repeat, putative	S: Poorly characterized; Function unknown
LmjF.33.0270	-2.25	Mpv17 / PMP22 family, putative	S: Poorly characterized; Function unknown
LmjF.33.1870	-2.26	nucleolar GTP-binding protein, putative	S: Poorly characterized; Function unknown
LmjF.35.5090	-2.26	hypothetical protein, conserved	S: Poorly characterized; Function unknown
LmjF.30.2480	-2.29	heat shock 70-related protein 1, mitochondrial precursor, putative	O: Cellular processes and signaling; Posttranslational modification, protein turnover, chaperones
LmjF.35.5360	-2.29	amino acid permease, putative	E: Metabolism; Amino acid transport and metabolism
LmjF.33.0310	-2.3	ATP-binding cassette sub-family F member 1, putative	J: Information storage and processing; Translation, ribosomal structure and biogenesis
LmjF.35.5310	-2.3	ribosome-interacting GTPase 2, putative	T: Cellular processes and signaling; Signal transduction mechanisms
LmjF.33.2050	-2.33	hypothetical protein, conserved	no COG
LmjF.30.3120	-2.37	S-adenosylmethionine decarboxylase proenzyme- like, putative	E: Metabolism; Amino acid transport and metabolism
LmjF.33.2540	-2.41	metallo-peptidase, Clan MA(E) Family M32	E: Metabolism; Amino acid transport and metabolism
LmjF.28.0300	-2.43	hypothetical protein, conserved	S: Poorly characterized; Function unknown
LmjF.33.1910	-2.44	ribosome assembly protein RRB1, putative	B: Information storage and processing; Chromatin structure and dynamics
LmjF.33.1790	-2.44	Histone methylation protein DOT1, putative	S: Poorly characterized; Function unknown
LmjF.28.0140	-2.44	pantothenate kinase subunit, putative	I: Metabolism; Lipid transport and metabolism
LmjF.35.5200	-2.48	hypothetical protein, conserved	no COG
LmjF.28.1740	-2.53	NOL1/NOP2/sun family, putative	A: Information storage and processing; RNA processing and modification
LmjF.28.1880	-2.67	Nucleolar protein 136, putative	J: Information storage and processing; Translation, ribosomal structure and biogenesis
LmjF.35.5350	-2.68	amino acid permease, putative	E: Metabolism; Amino acid transport and metabolism
LmjF.30.0620	-2.69	ribosome biogenesis regulatory protein (RRS1), putative	J: Information storage and processing; Translation, ribosomal structure and biogenesis
LmjF.35.5230	-2.85	tRNA (guanine-N(7)-)-methyltransferase, putative	J: Information storage and processing; Translation, ribosomal structure and biogenesis
LmjF.35.5100	-2.86	60S ribosomal protein L37	J: Information storage and processing; Translation, ribosomal structure and biogenesis
LmjF.35.5160	-2.98	hypothetical protein, conserved	G: Metabolism; Carbohydrate transport and metabolism
LmjF.30.1890	-3.07	Adenylate kinase, nuclear	F: Metabolism; Nucleotide transport and metabolism
LmjF.35.5150	-3.59	biopterin transporter, putative	S: Poorly characterized; Function unknown
LmjF.08.0170	-4.02	hypothetical protein, unknown function	no COG
LmjF.28.0300			S: Poorly characterized; Function unknown
LmjF.09.0158			S: Poorly characterized; Function unknown
LmjF.30.2480			O: Cellular processes and signaling; Posttranslational modification, protein turnover, chaperones
LmjF.28.0960			J: Information storage and processing; Translation, ribosomal structure and biogenesis
LmjF.19.0846			Z: Cellular processes and signaling; Cytoskeleton
LmjF.10.0090			Q: Metabolism; Secondary metabolites biosynthesis, transport and catabolism
LmjF.28.2750			T: Cellular processes and signaling; Signal transduction mechanisms
LmjF.09.0160			S: Poorly characterized; Function unknown
LmjF.30.0810			S: Poorly characterized; Function unknown
LmjF.26.2160			no COG
LmjF.28.2460			J: Information storage and processing; Translation, ribosomal structure and biogenesis
LmjF.23.1086			no COG
LmjF.22.0250			T: Cellular processes and signaling; Signal transduction mechanisms
LmjF.31.2440			no COG
LmjF.28.2810			no COG
LmjF.34.2380			no COG
LmjF.23.0050			O: Cellular processes and signaling; Posttranslational modification, protein turnover, chaperones
LmjF.04.0150			S: Poorly characterized; Function unknown
LmjF.30.2490			O: Cellular processes and signaling; Posttranslational modification, protein turnover, chaperones
LmjF.15.1520			no COG
LmjF.11.1290			Q: Metabolism; Secondary metabolites biosynthesis, transport and catabolism
LmjF.10.0480			G: Metabolism; Carbohydrate transport and metabolism
LmjF.04.0720			no COG
LmjF.19.0880			Z: Cellular processes and signaling; Cytoskeleton
LmjF.28.2555			J: Information storage and processing; Translation, ribosomal structure and biogenesis
LmjF.09.0156			S: Poorly characterized; Function unknown
LmjF.23.1075			no COG
LmjF.16.0895			no COG
LmjF.04.0190			S: Poorly characterized; Function unknown
LmjF.35.0520			no COG
LmjF.30.3200			J: Information storage and processing; Translation, ribosomal structure and biogenesis
LmjF.30.2460			Z: Cellular processes and signaling; Cytoskeleton
LmjF.27.1780			T: Cellular processes and signaling; Signal transduction mechanisms
LmjF.20.1180			OT: Cellular processes and signaling; Posttranslational modification, protein turnover, chaperones + Signal transduction mechanisms
LmjF.28.2560			J: Information storage and processing; Translation, ribosomal structure and biogenesis
LmjF.29.2270			I: Metabolism; Lipid transport and metabolism
LmjF.33.1910			B: Information storage and processing; Chromatin structure and dynamics
LmjF.05.0900			S: Poorly characterized; Function unknown
LmjF.26.2680			no COG
LmjF.19.0844			Z: Cellular processes and signaling; Cytoskeleton
LmjF.26.0160			K: Information storage and processing; Transcription
LmjF.20.0705			no COG
LmjF.36.4130			S: Poorly characterized; Function unknown
LmjF.07.0370			S: Poorly characterized; Function unknown
LmjF.28.1280			E: Metabolism; Amino acid transport and metabolism
LmjF.32.3650			I: Metabolism; Lipid transport and metabolism
LmjF.35.5150			S: Poorly characterized; Function unknown
LmjF.35.5160			G: Metabolism; Carbohydrate transport and metabolism
LmjF.14.0510			I: Metabolism; Lipid transport and metabolism
LmjF.15.1207			J: Information storage and processing; Translation, ribosomal structure and biogenesis
LmjF.33.2540			E: Metabolism; Amino acid transport and metabolism
LmjF.35.0500			S: Poorly characterized; Function unknown
LmjF.04.0130			S: Poorly characterized; Function unknown
LmjF.33.0310			J: Information storage and processing; Translation, ribosomal structure and biogenesis
LmjF.33.1790			S: Poorly characterized; Function unknown
LmjF.33.1350			J: Information storage and processing; Translation, ribosomal structure and biogenesis
LmjF.15.0200			J: Information storage and processing; Translation, ribosomal structure and biogenesis
LmjF.28.0470			S: Poorly characterized; Function unknown
LmjF.19.0843			no COG
LmjF.09.0164			S: Poorly characterized; Function unknown
LmjF.09.0154			S: Poorly characterized; Function unknown
LmjF.35.5310			T: Cellular processes and signaling; Signal transduction mechanisms
LmjF.19.0900			Z: Cellular processes and signaling; Cytoskeleton
LmjF.15.1203			J: Information storage and processing; Translation, ribosomal structure and biogenesis
LmjF.26.2670			Q: Metabolism; Secondary metabolites biosynthesis, transport and catabolism
LmjF.05.1215			no COG
LmjF.08.0570			no COG
LmjF.12.0460			no COG
LmjF.34.0190			S: Poorly characterized; Function unknown
LmjF.33.3230			J: Information storage and processing; Translation, ribosomal structure and biogenesis
LmjF.08.0170			no COG
LmjF.30.3120			E: Metabolism; Amino acid transport and metabolism
LmjF.30.0670			J: Information storage and processing; Translation, ribosomal structure and biogenesis
LmjF.14.0720			I: Metabolism; Lipid transport and metabolism
LmjF.30.3650			J: Information storage and processing; Translation, ribosomal structure and biogenesis
LmjF.31.1450			S: Poorly characterized; Function unknown
LmjF.30.1890			F: Metabolism; Nucleotide transport and metabolism
LmjF.35.5350			E: Metabolism; Amino acid transport and metabolism
LmjF.04.1210			T: Cellular processes and signaling; Signal transduction mechanisms
LmjF.15.1390			S: Poorly characterized; Function unknown
LmjF.19.0870			Z: Cellular processes and signaling; Cytoskeleton
LmjF.33.2050			no COG
LmjF.15.0950			J: Information storage and processing; Translation, ribosomal structure and biogenesis
LmjF.22.1230			no COG
LmjF.14.0710			I: Metabolism; Lipid transport and metabolism
LmjF.19.0820			Z: Cellular processes and signaling; Cytoskeleton
LmjF.19.0848			Z: Cellular processes and signaling; Cytoskeleton
LmjF.18.1350			S: Poorly characterized; Function unknown
LmjF.04.0170			S: Poorly characterized; Function unknown
LmjF.28.1880			J: Information storage and processing; Translation, ribosomal structure and biogenesis
LmjF.19.0830			no COG
LmjF.09.0162			S: Poorly characterized; Function unknown
LmjF.09.0152			S: Poorly characterized; Function unknown
LmjF.33.3150			J: Information storage and processing; Translation, ribosomal structure and biogenesis
LmjF.19.0910			Z: Cellular processes and signaling; Cytoskeleton
LmjF.09.0150			S: Poorly characterized; Function unknown
LmjF.32.1260			I: Metabolism; Lipid transport and metabolism
LmjF.32.3670			I: Metabolism; Lipid transport and metabolism
LmjF.04.0140			S: Poorly characterized; Function unknown
LmjF.23.1580			F: Metabolism; Nucleotide transport and metabolism
LmjF.09.0320			no COG
LmjF.15.0280			J: Information storage and processing; Translation, ribosomal structure and biogenesis
LmjF.27.0870			S: Poorly characterized; Function unknown
LmjF.04.0210			no COG
LmjF.13.0190			no COG
LmjF.09.0172			S: Poorly characterized; Function unknown
LmjF.08.0580			no COG
LmjF.30.0480			W: Cellular processes and signaling; Extracellular structures
LmjF.35.5000			S: Poorly characterized; Function unknown
LmjF.30.3730			J: Information storage and processing; Translation, ribosomal structure and biogenesis
LmjF.28.1010			J: Information storage and processing; Translation, ribosomal structure and biogenesis
LmjF.33.0720			J: Information storage and processing; Translation, ribosomal structure and biogenesis
LmjF.20.1200			OT: Cellular processes and signaling; Posttranslational modification, protein turnover, chaperones + Signal transduction mechanisms
LmjF.30.2470			O: Cellular processes and signaling; Posttranslational modification, protein turnover, chaperones
LmjF.09.0166			S: Poorly characterized; Function unknown
LmjF.30.0690			J: Information storage and processing; Translation, ribosomal structure and biogenesis
LmjF.30.3720			J: Information storage and processing; Translation, ribosomal structure and biogenesis
LmjF.04.0200			no COG
LmjF.28.2740			T: Cellular processes and signaling; Signal transduction mechanisms
LmjF.34.1400			C: Metabolism; Energy production and conversion
LmjF.14.0630			I: Metabolism; Lipid transport and metabolism
LmjF.17.1190			no COG
LmjF.35.3570			U: Cellular processes and signaling; Intracellular trafficking, secretion, and vesicular transport
LmjF.04.0350			no COG
LmjF.12.0730			no COG
LmjF.23.1084			no COG
LmjF.04.0160			S: Poorly characterized; Function unknown
LmjF.32.3660			I: Metabolism; Lipid transport and metabolism
LmjF.30.3590			J: Information storage and processing; Translation, ribosomal structure and biogenesis
LmjF.17.0020			S: Poorly characterized; Function unknown
LmjF.14.0730			I: Metabolism; Lipid transport and metabolism
LmjF.35.5090			S: Poorly characterized; Function unknown
LmjF.35.5250			M: Cellular processes and signaling; Cell wall/membrane/envelope biogenesis
LmjF.13.1690			S: Poorly characterized; Function unknown
LmjF.09.0180			S: Poorly characterized; Function unknown
LmjF.04.0180			S: Poorly characterized; Function unknown
LmjF.35.5230			J: Information storage and processing; Translation, ribosomal structure and biogenesis
LmjF.15.0380			J: Information storage and processing; Translation, ribosomal structure and biogenesis
LmjF.09.0170			S: Poorly characterized; Function unknown
LmjF.35.5100			J: Information storage and processing; Translation, ribosomal structure and biogenesis
LmjF.15.1000			J: Information storage and processing; Translation, ribosomal structure and biogenesis
LmjF.27.0540			S: Poorly characterized; Function unknown
LmjF.28.2205			J: Information storage and processing; Translation, ribosomal structure and biogenesis
LmjF.15.1150			S: Poorly characterized; Function unknown
LmjF.35.5200			no COG
LmjF.30.1150			T: Cellular processes and signaling; Signal transduction mechanisms
LmjF.17.0630			no COG
LmjF.28.0140			I: Metabolism; Lipid transport and metabolism
LmjF.32.1950			no COG
LmjF.28.1030			J: Information storage and processing; Translation, ribosomal structure and biogenesis
LmjF.31.2115			no COG
LmjF.13.1310			S: Poorly characterized; Function unknown
LmjF.30.3340			J: Information storage and processing; Translation, ribosomal structure and biogenesis
LmjF.19.0842			Z: Cellular processes and signaling; Cytoskeleton
LmjF.05.0140			A: Information storage and processing; RNA processing and modification
LmjF.30.0620			J: Information storage and processing; Translation, ribosomal structure and biogenesis
LmjF.19.0860			Z: Cellular processes and signaling; Cytoskeleton
LmjF.28.1310			A: Information storage and processing; RNA processing and modification
LmjF.23.1080			no COG
LmjF.19.0840			Z: Cellular processes and signaling; Cytoskeleton
LmjF.28.1740			A: Information storage and processing; RNA processing and modification
LmjF.20.1185			OT: Cellular processes and signaling; Posttranslational modification, protein turnover, chaperones + Signal transduction mechanisms
LmjF.23.1000			no COG
LmjF.33.0060			S: Poorly characterized; Function unknown
LmjF.35.5140			no COG
LmjF.28.0720			B: Information storage and processing; Chromatin structure and dynamics
LmjF.23.1050			no COG
LmjF.23.0620			A: Information storage and processing; RNA processing and modification
LmjF.18.0190			A: Information storage and processing; RNA processing and modification
LmjF.28.0540			J: Information storage and processing; Translation, ribosomal structure and biogenesis
LmjF.09.0174			S: Poorly characterized; Function unknown
LmjF.36.2290			T: Cellular processes and signaling; Signal transduction mechanisms
LmjF.15.0370			J: Information storage and processing; Translation, ribosomal structure and biogenesis
LmjF.19.0850			Z: Cellular processes and signaling; Cytoskeleton
LmjF.20.0360			S: Poorly characterized; Function unknown
LmjF.35.5360			E: Metabolism; Amino acid transport and metabolism
LmjF.35.5220			no COG
LmjF.18.0170			A: Information storage and processing; RNA processing and modification
LmjF.14.0560			no COG
LmjF.34.1410			C: Metabolism; Energy production and conversion
LmjF.19.0847			no COG
LmjF.32.1780			no COG
LmjF.15.1120			O: Cellular processes and signaling; Posttranslational modification, protein turnover, chaperones
LmjF.28.0960			J: Information storage and processing; Translation, ribosomal structure and biogenesis
LmjF.28.2750			T: Cellular processes and signaling; Signal transduction mechanisms
LmjF.30.1190			BT: Information storage and processing; Chromatin structure and dynamics + Cellular processes and signaling; Signal transduction mechanisms
LmjF.02.0180			no COG
LmjF.28.2370			E: Metabolism; Amino acid transport and metabolism
LmjF.34.2380			no COG
LmjF.33.0610			no COG
LmjF.30.1460			G: Metabolism; Carbohydrate transport and metabolism
LmjF.30.1610			PQ: Metabolism; Inorganic ion transport and metabolism + Secondary metabolites biosynthesis, transport and catabolism
LmjF.02.0160			G: Metabolism; Carbohydrate transport and metabolism
LmjF.10.0030			P: Metabolism; Inorganic ion transport and metabolism
LmjF.30.3200			J: Information storage and processing; Translation, ribosomal structure and biogenesis
LmjF.35.4290			no COG
LmjF.29.1750			N: Cellular processes and signaling; Cell motility
LmjF.07.0310			S: Poorly characterized; Function unknown
LmjF.10.0380			S: Poorly characterized; Function unknown
LmjF.17.0085			J: Information storage and processing; Translation, ribosomal structure and biogenesis
LmjF.15.0350			no COG
LmjF.23.1665			I: Metabolism; Lipid transport and metabolism
LmjF.08.1225			E: Metabolism; Amino acid transport and metabolism
LmjF.14.0490			no COG
LmjF.17.0084			J: Information storage and processing; Translation, ribosomal structure and biogenesis
LmjF.24.1280			S: Poorly characterized; Function unknown
LmjF.10.1228			S: Poorly characterized; Function unknown
LmjF.35.5160			G: Metabolism; Carbohydrate transport and metabolism
LmjF.15.1207			J: Information storage and processing; Translation, ribosomal structure and biogenesis
LmjF.29.1770			N: Cellular processes and signaling; Cell motility
LmjF.09.1320			N: Cellular processes and signaling; Cell motility
LmjF.33.1790			S: Poorly characterized; Function unknown
LmjF.15.0200			J: Information storage and processing; Translation, ribosomal structure and biogenesis
LmjF.20.0830			H: Metabolism; Coenzyme transport and metabolism
LmjF.17.0083			J: Information storage and processing; Translation, ribosomal structure and biogenesis
LmjF.15.1050			S: Poorly characterized; Function unknown
LmjF.30.3650			J: Information storage and processing; Translation, ribosomal structure and biogenesis
LmjF.30.2950			S: Poorly characterized; Function unknown
LmjF.30.2860			no COG
LmjF.08.1270			E: Metabolism; Amino acid transport and metabolism
LmjF.10.0540			no COG
LmjF.15.0950			J: Information storage and processing; Translation, ribosomal structure and biogenesis
LmjF.17.0081			J: Information storage and processing; Translation, ribosomal structure and biogenesis
LmjF.15.1020			H: Metabolism; Coenzyme transport and metabolism
LmjF.15.1080			O: Cellular processes and signaling; Posttranslational modification, protein turnover, chaperones
LmjF.12.0940			U: Cellular processes and signaling; Intracellular trafficking, secretion, and vesicular transport
LmjF.13.1480			U: Cellular processes and signaling; Intracellular trafficking, secretion, and vesicular transport
LmjF.17.0080			J: Information storage and processing; Translation, ribosomal structure and biogenesis
LmjF.15.1160			O: Cellular processes and signaling; Posttranslational modification, protein turnover, chaperones
LmjF.30.0720			no COG
LmjF.28.0380			S: Poorly characterized; Function unknown
LmjF.15.0520			S: Poorly characterized; Function unknown
LmjF.10.1300			P: Metabolism; Inorganic ion transport and metabolism
LmjF.33.1140			no COG
LmjF.02.0460			S: Poorly characterized; Function unknown
LmjF.13.0570			J: Information storage and processing; Translation, ribosomal structure and biogenesis
LmjF.30.3730			J: Information storage and processing; Translation, ribosomal structure and biogenesis
LmjF.30.2190			A: Information storage and processing; RNA processing and modification
LmjF.28.1010			J: Information storage and processing; Translation, ribosomal structure and biogenesis
LmjF.30.0690			J: Information storage and processing; Translation, ribosomal structure and biogenesis
LmjF.02.0310			S: Poorly characterized; Function unknown
LmjF.36.3800			E: Metabolism; Amino acid transport and metabolism
LmjF.30.2980			G: Metabolism; Carbohydrate transport and metabolism
LmjF.30.1740			no COG
LmjF.30.3720			J: Information storage and processing; Translation, ribosomal structure and biogenesis
LmjF.17.0086			J: Information storage and processing; Translation, ribosomal structure and biogenesis
LmjF.02.0220			no COG
LmjF.36.4910			no COG
LmjF.15.0150			no COG
LmjF.28.2740			T: Cellular processes and signaling; Signal transduction mechanisms
LmjF.16.0500			no COG
LmjF.30.1480			G: Metabolism; Carbohydrate transport and metabolism
LmjF.36.5845			E: Metabolism; Amino acid transport and metabolism
LmjF.30.1490			G: Metabolism; Carbohydrate transport and metabolism
LmjF.29.2070			no COG
LmjF.12.0980			U: Cellular processes and signaling; Intracellular trafficking, secretion, and vesicular transport
LmjF.31.0320			E: Metabolism; Amino acid transport and metabolism
LmjF.27.2340			G: Metabolism; Carbohydrate transport and metabolism
LmjF.12.0810			U: Cellular processes and signaling; Intracellular trafficking, secretion, and vesicular transport
LmjF.13.0880			no COG
LmjF.30.3590			J: Information storage and processing; Translation, ribosomal structure and biogenesis
LmjF.35.5280			no COG
LmjF.13.1230			J: Information storage and processing; Translation, ribosomal structure and biogenesis
LmjF.13.0100			no COG
LmjF.36.5870			no COG
LmjF.15.0380			J: Information storage and processing; Translation, ribosomal structure and biogenesis
LmjF.30.0735			O: Cellular processes and signaling; Posttranslational modification, protein turnover, chaperones
LmjF.36.5920			S: Poorly characterized; Function unknown
LmjF.13.1670			J: Information storage and processing; Translation, ribosomal structure and biogenesis
LmjF.35.5100			J: Information storage and processing; Translation, ribosomal structure and biogenesis
LmjF.15.1000			J: Information storage and processing; Translation, ribosomal structure and biogenesis
LmjF.15.0225			S: Poorly characterized; Function unknown
LmjF.17.0800			Z: Cellular processes and signaling; Cytoskeleton
LmjF.15.1150			S: Poorly characterized; Function unknown
LmjF.02.0550			no COG
LmjF.13.1220			J: Information storage and processing; Translation, ribosomal structure and biogenesis
LmjF.06.0310			S: Poorly characterized; Function unknown
LmjF.17.0082			J: Information storage and processing; Translation, ribosomal structure and biogenesis
LmjF.15.0040			S: Poorly characterized; Function unknown
LmjF.28.1570			I: Metabolism; Lipid transport and metabolism
LmjF.28.1030			J: Information storage and processing; Translation, ribosomal structure and biogenesis
LmjF.30.3340			J: Information storage and processing; Translation, ribosomal structure and biogenesis
LmjF.05.0260			no COG
LmjF.16.1430			N: Cellular processes and signaling; Cell motility
LmjF.35.0540			no COG
LmjF.30.2280			O: Cellular processes and signaling; Posttranslational modification, protein turnover, chaperones
LmjF.12.1000			U: Cellular processes and signaling; Intracellular trafficking, secretion, and vesicular transport
LmjF.16.1427			N: Cellular processes and signaling; Cell motility
LmjF.28.0670			no COG
LmjF.23.1440			no COG
LmjF.12.0780			S: Poorly characterized; Function unknown
LmjF.02.0200			G: Metabolism; Carbohydrate transport and metabolism
LmjF.02.0300			Q: Metabolism; Secondary metabolites biosynthesis, transport and catabolism
LmjF.12.0910			S: Poorly characterized; Function unknown
LmjF.28.0540			J: Information storage and processing; Translation, ribosomal structure and biogenesis
LmjF.05.0370			no COG
LmjF.28.2650			I: Metabolism; Lipid transport and metabolism
LmjF.31.0350			E: Metabolism; Amino acid transport and metabolism
LmjF.13.0560			J: Information storage and processing; Translation, ribosomal structure and biogenesis
LmjF.15.0370			J: Information storage and processing; Translation, ribosomal structure and biogenesis
LmjF.23.1155			no COG
LmjF.15.1570			no COG
LmjF.27.1090			S: Poorly characterized; Function unknown
LmjF.35.5220			no COG
LmjF.29.1760			N: Cellular processes and signaling; Cell motility
LmjF.02.0155			no COG
LmjF.16.1425			N: Cellular processes and signaling; Cell motility
LmjF.25.2460			G: Metabolism; Carbohydrate transport and metabolism
LmjF.32.1780			no COG

## Sheet: B
Gene	Fold change	Annotation	COG category
LmjF.04.0210	10.96	surface antigen-like protein	no COG
LmjF.19.0860	8.19	ATG8/AUT7/APG8/PAZ2, putative	Z: Cellular processes and signaling; Cytoskeleton
LmjF.09.0156	8.15	ATG8/AUT7/APG8/PAZ2, putative	S: Poorly characterized; Function unknown
LmjF.19.0820	8.08	ATG8/AUT7/APG8/PAZ2, putative	Z: Cellular processes and signaling; Cytoskeleton
LmjF.19.0870	7.99	ATG8/AUT7/APG8/PAZ2, putative	Z: Cellular processes and signaling; Cytoskeleton
LmjF.09.0152	7.95	ATG8/AUT7/APG8/PAZ2, putative	S: Poorly characterized; Function unknown
LmjF.19.0900	7.88	ATG8/AUT7/APG8/PAZ2, putative	Z: Cellular processes and signaling; Cytoskeleton
LmjF.09.0164	7.84	ATG8/AUT7/APG8/PAZ2, putative	S: Poorly characterized; Function unknown
LmjF.09.0160	7.77	ATG8/AUT7/APG8/PAZ2, putative	S: Poorly characterized; Function unknown
LmjF.22.1230	7.32	hypothetical protein, conserved	no COG
LmjF.04.0150	7.23	hypothetical protein, conserved in leishmania	S: Poorly characterized; Function unknown
LmjF.09.0172	7.18	ATG8/AUT7/APG8/PAZ2, putative	S: Poorly characterized; Function unknown
LmjF.19.0910	7.11	ATG8/AUT7/APG8/PAZ2, putative	Z: Cellular processes and signaling; Cytoskeleton
LmjF.04.0160	7.07	hypothetical protein, conserved in leishmania	S: Poorly characterized; Function unknown
LmjF.19.0880	6.96	ATG8/AUT7/APG8/PAZ2, putative	Z: Cellular processes and signaling; Cytoskeleton
LmjF.04.0130	6.94	hypothetical protein, conserved in leishmania	S: Poorly characterized; Function unknown
LmjF.04.0140	6.9	hypothetical protein, conserved in leishmania	S: Poorly characterized; Function unknown
LmjF.04.0170	6.75	hypothetical protein, conserved in leishmania	S: Poorly characterized; Function unknown
LmjF.09.0162	6.61	ATG8/AUT7/APG8/PAZ2, putative	S: Poorly characterized; Function unknown
LmjF.19.0846	6.54	ATG8/AUT7/APG8/PAZ2, putative	Z: Cellular processes and signaling; Cytoskeleton
LmjF.09.0174	6.5	ATG8/AUT7/APG8/PAZ2, putative	S: Poorly characterized; Function unknown
LmjF.19.0848	6.27	ATG8/AUT7/APG8/PAZ2, putative	Z: Cellular processes and signaling; Cytoskeleton
LmjF.19.0842	6.21	ATG8/AUT7/APG8/PAZ2, putative	Z: Cellular processes and signaling; Cytoskeleton
LmjF.09.0150	6.1	ATG8/AUT7/APG8/PAZ2, putative	S: Poorly characterized; Function unknown
LmjF.09.0158	6.03	ATG8/AUT7/APG8/PAZ2, putative	S: Poorly characterized; Function unknown
LmjF.09.0154	6	ATG8/AUT7/APG8/PAZ2, putative	S: Poorly characterized; Function unknown
LmjF.19.0844	5.87	ATG8/AUT7/APG8/PAZ2, putative	Z: Cellular processes and signaling; Cytoskeleton
LmjF.19.0840	5.78	ATG8/AUT7/APG8/PAZ2, putative	Z: Cellular processes and signaling; Cytoskeleton
LmjF.09.0166	5.75	ATG8/AUT7/APG8/PAZ2, putative	S: Poorly characterized; Function unknown
LmjF.19.0850	5.62	ATG8/AUT7/APG8/PAZ2, putative	Z: Cellular processes and signaling; Cytoskeleton
LmjF.05.0900	5.4	surface antigen-like protein	S: Poorly characterized; Function unknown
LmjF.09.0170	5.22	ATG8/AUT7/APG8/PAZ2, putative	S: Poorly characterized; Function unknown
LmjF.04.0200	5.18	surface antigen-like protein	no COG
LmjF.09.0180	4.76	ATG8/AUT7/APG8/PAZ2, putative	S: Poorly characterized; Function unknown
LmjF.14.0730	4.54	fatty acid elongase, putative	I: Metabolism; Lipid transport and metabolism
LmjF.32.1260	4.22	CRAL/TRIO domain containing protein, putative	I: Metabolism; Lipid transport and metabolism
LmjF.04.0190	4.13	surface antigen-like protein	S: Poorly characterized; Function unknown
LmjF.18.0190	4.05	RNA recognition motif. (a.k.a. RRM, RBD, or RNP domain), putative	A: Information storage and processing; RNA processing and modification
LmjF.17.0630	4.04	hypothetical protein, unknown function	no COG
LmjF.26.2680	3.6	hypothetical protein, unknown function	no COG
LmjF.14.0630	3.59	fatty acid elongase, putative	I: Metabolism; Lipid transport and metabolism
LmjF.11.1290	3.5	ATP-binding cassette protein subfamily A, member 6, putative	Q: Metabolism; Secondary metabolites biosynthesis, transport and catabolism
LmjF.14.0710	3.4	fatty acid elongase, putative	I: Metabolism; Lipid transport and metabolism
LmjF.04.0180	3.38	surface antigen-like protein	S: Poorly characterized; Function unknown
LmjF.34.1410	3.35	d-isomer specific 2-hydroxyacid dehydrogenase- like protein	C: Metabolism; Energy production and conversion
LmjF.27.1780	3.14	casein kinase I-like protein	T: Cellular processes and signaling; Signal transduction mechanisms
LmjF.12.0460	3.12	hypothetical protein, unknown function	no COG
LmjF.13.0190	3.1	hypothetical protein, unknown function	no COG
LmjF.22.0250	3.09	phosphoinositide phosphatase	T: Cellular processes and signaling; Signal transduction mechanisms
LmjF.34.1400	3.06	d-isomer specific 2-hydroxyacid dehydrogenase- protein	C: Metabolism; Energy production and conversion
LmjF.29.2270	3.02	acyltransferase, putative	I: Metabolism; Lipid transport and metabolism
LmjF.19.0830	2.92	hypothetical protein	no COG
LmjF.35.5000	2.9	PSP1 C-terminal conserved region, putative	S: Poorly characterized; Function unknown
LmjF.04.0720	2.85	hypothetical protein	no COG
LmjF.10.0090	2.76	dehydrogenase-like protein	Q: Metabolism; Secondary metabolites biosynthesis, transport and catabolism
LmjF.05.1215	2.76	surface antigen-like protein	no COG
LmjF.34.2380	2.75	hypothetical protein, unknown function	no COG
LmjF.23.1086	2.72	small hydrophilic endoplasmic reticulum-associated protein (sherp)	no COG
LmjF.34.0190	2.7	Domain of unknown function (DUF1935), putative	S: Poorly characterized; Function unknown
LmjF.31.2440	2.69	hypothetical protein, unknown function	no COG
LmjF.14.0720	2.69	fatty acid elongase, putative	I: Metabolism; Lipid transport and metabolism
LmjF.09.0320	2.69	hypothetical protein, conserved	no COG
LmjF.19.0843	2.67	hypothetical protein	no COG
LmjF.23.1080	2.67	small hydrophilic endoplasmic reticulum-associated protein (sherp)	no COG
LmjF.23.1050	2.65	small hydrophilic endoplasmic reticulum-associated protein (sherp)	no COG
LmjF.19.0847	2.6	hypothetical protein	no COG
LmjF.04.1210	2.57	casein kinase I, putative	T: Cellular processes and signaling; Signal transduction mechanisms
LmjF.32.3660	2.54	3-hydroxyisobutyryl-coenzyme a hydrolase-like protein	I: Metabolism; Lipid transport and metabolism
LmjF.31.2115	2.54	hypothetical protein, unknown function	no COG
LmjF.23.1075	2.52	hypothetical protein	no COG
LmjF.23.1084	2.51	hypothetical protein	no COG
LmjF.32.3650	2.48	3-hydroxyisobutyryl-coenzyme a hydrolase-like protein	I: Metabolism; Lipid transport and metabolism
LmjF.20.1185	2.45	calpain-like cysteine peptidase, putative	OT: Cellular processes and signaling; Posttranslational modification, protein turnover, chaperones + Signal transduction mechanisms
LmjF.08.0570	2.44	hypothetical protein, conserved	no COG
LmjF.20.0360	2.44	Protein of unknown function (DUF2946), putative	S: Poorly characterized; Function unknown
LmjF.16.0895	2.38	hypothetical protein, conserved	no COG
LmjF.31.1450	2.38	surface membrane protein gp46-like protein	S: Poorly characterized; Function unknown
LmjF.04.0350	2.38	hypothetical protein, conserved	no COG
LmjF.35.3570	2.34	Fusaric acid resistance protein-like, putative	U: Cellular processes and signaling; Intracellular trafficking, secretion, and vesicular transport
LmjF.17.0020	2.29	Protein of unknown function (DUF3522), putative	S: Poorly characterized; Function unknown
LmjF.36.4130	2.27	Amastin surface glycoprotein, putative	S: Poorly characterized; Function unknown
LmjF.32.1950	2.27	hypothetical protein, conserved	no COG
LmjF.14.0510	2.24	stearic acid desaturase, putative	I: Metabolism; Lipid transport and metabolism
LmjF.18.0170	2.24	RNA recognition motif. (a.k.a. RRM, RBD, or RNP domain), putative	A: Information storage and processing; RNA processing and modification
LmjF.18.1350	2.21	hypothetical protein, conserved	S: Poorly characterized; Function unknown
LmjF.27.0540	2.21	Amastin surface glycoprotein, putative	S: Poorly characterized; Function unknown
LmjF.26.0160	2.2	nuclear lim interactor-interacting factor-like protein	K: Information storage and processing; Transcription
LmjF.26.2670	2.2	ATP-binding cassette protein subfamily B, member 2, putative	Q: Metabolism; Secondary metabolites biosynthesis, transport and catabolism
LmjF.08.0580	2.18	hypothetical protein, unknown function	no COG
LmjF.17.1190	2.17	hypothetical protein, unknown function	no COG
LmjF.35.0500	2.15	proteophosphoglycan ppg3, putative	S: Poorly characterized; Function unknown
LmjF.26.2160	2.12	hypothetical protein, unknown function	no COG
LmjF.20.0705	2.12	conserved protein, unknown function	no COG
LmjF.32.3670	2.12	3-hydroxyisobutyryl-coenzyme a hydrolase-like protein	I: Metabolism; Lipid transport and metabolism
LmjF.32.1780	2.11	hypothetical protein, conserved	no COG
LmjF.35.0520	2.1	proteophosphoglycan ppg4	no COG
LmjF.20.1180	2.1	calpain-like cysteine peptidase, putative	OT: Cellular processes and signaling; Posttranslational modification, protein turnover, chaperones + Signal transduction mechanisms
LmjF.13.1690	2.1	Protein Associated with Differentiation, putative	S: Poorly characterized; Function unknown
LmjF.07.0370	2.06	Zinc finger, C3HC4 type (RING finger), putative	S: Poorly characterized; Function unknown
LmjF.10.0480	2.05	GP63, leishmanolysin	G: Metabolism; Carbohydrate transport and metabolism
LmjF.36.2290	2.05	NEK family Serine/threonine-protein kinase, putative	T: Cellular processes and signaling; Signal transduction mechanisms
LmjF.14.0560	2.04	hypothetical protein, unknown function	no COG
LmjF.12.0730	2.03	surface antigen protein 2, putative	no COG
LmjF.27.0870	2.02	Repeat of unknown function (DUF1126)/EF-hand domain pair, putative	S: Poorly characterized; Function unknown
LmjF.20.1200	2.01	calpain-like cysteine peptidase, putative	OT: Cellular processes and signaling; Posttranslational modification, protein turnover, chaperones + Signal transduction mechanisms
LmjF.13.1310	2.01	hypothetical protein, unknown function	S: Poorly characterized; Function unknown
LmjF.33.0310	-2	ATP-binding cassette sub-family F member 1, putative	J: Information storage and processing; Translation, ribosomal structure and biogenesis
LmjF.35.5140	-2	hypothetical protein, unknown function	no COG
LmjF.30.3120	-2.01	S-adenosylmethionine decarboxylase proenzyme- like, putative	E: Metabolism; Amino acid transport and metabolism
LmjF.05.0140	-2.01	nucleolar RNA helicase II, putative	A: Information storage and processing; RNA processing and modification
LmjF.15.1150	-2.02	developmentally regulated protein, putative	S: Poorly characterized; Function unknown
LmjF.30.2460	-2.03	heat shock 70-related protein 1, mitochondrial precursor, putative	Z: Cellular processes and signaling; Cytoskeleton
LmjF.28.1280	-2.03	phenylalanine-4-hydroxylase	E: Metabolism; Amino acid transport and metabolism
LmjF.30.3650	-2.03	ribosomal protein L15, putative	J: Information storage and processing; Translation, ribosomal structure and biogenesis
LmjF.35.5250	-2.03	alpha-1,2-mannosyltransferase, putative	M: Cellular processes and signaling; Cell wall/membrane/envelope biogenesis
LmjF.35.5220	-2.03	hypothetical protein, conserved	no COG
LmjF.28.2460	-2.05	ribosomal protein S29, putative	J: Information storage and processing; Translation, ribosomal structure and biogenesis
LmjF.15.1203	-2.05	60S acidic ribosomal protein P2	J: Information storage and processing; Translation, ribosomal structure and biogenesis
LmjF.33.3150	-2.05	40S ribosomal protein S13, putative	J: Information storage and processing; Translation, ribosomal structure and biogenesis
LmjF.15.0280	-2.05	ribonucleoprotein p18, mitochondrial precursor, putative	J: Information storage and processing; Translation, ribosomal structure and biogenesis
LmjF.28.0140	-2.05	pantothenate kinase subunit, putative	I: Metabolism; Lipid transport and metabolism
LmjF.23.1000	-2.05	hypothetical protein, unknown function	no COG
LmjF.23.0620	-2.05	WD domain, G-beta repeat/BING4CT (NUC141) domain containing protein, putative	A: Information storage and processing; RNA processing and modification
LmjF.30.0670	-2.07	40S ribosomal protein S30, putative	J: Information storage and processing; Translation, ribosomal structure and biogenesis
LmjF.28.2205	-2.07	ribosomal protein S29, putative	J: Information storage and processing; Translation, ribosomal structure and biogenesis
LmjF.30.2490	-2.08	heat shock 70-related protein 1, mitochondrial precursor, putative	O: Cellular processes and signaling; Posttranslational modification, protein turnover, chaperones
LmjF.35.5090	-2.08	hypothetical protein, conserved	S: Poorly characterized; Function unknown
LmjF.28.1310	-2.08	ATP-dependent RNA helicase, putative	A: Information storage and processing; RNA processing and modification
LmjF.33.3230	-2.09	60S ribosomal protein L44	J: Information storage and processing; Translation, ribosomal structure and biogenesis
LmjF.30.0690	-2.09	40S ribosomal protein S30, putative	J: Information storage and processing; Translation, ribosomal structure and biogenesis
LmjF.28.0540	-2.09	ribosomal protein S26, putative	J: Information storage and processing; Translation, ribosomal structure and biogenesis
LmjF.30.3200	-2.1	ribosomal protein S26, putative	J: Information storage and processing; Translation, ribosomal structure and biogenesis
LmjF.33.1350	-2.1	hypothetical protein, conserved	J: Information storage and processing; Translation, ribosomal structure and biogenesis
LmjF.28.0960	-2.11	40S ribosomal protein S14	J: Information storage and processing; Translation, ribosomal structure and biogenesis
LmjF.30.3590	-2.11	40S ribosomal protein S14	J: Information storage and processing; Translation, ribosomal structure and biogenesis
LmjF.30.3340	-2.11	60S ribosomal protein L9, putative	J: Information storage and processing; Translation, ribosomal structure and biogenesis
LmjF.33.0720	-2.12	60S ribosomal protein L6, putative	J: Information storage and processing; Translation, ribosomal structure and biogenesis
LmjF.30.1150	-2.12	MA3 domain containing protein, putative	T: Cellular processes and signaling; Signal transduction mechanisms
LmjF.30.0810	-2.13	AdoMet dependent proline di-methyltransferase, putative	S: Poorly characterized; Function unknown
LmjF.28.2560	-2.13	40S ribosomal protein S17, putative	J: Information storage and processing; Translation, ribosomal structure and biogenesis
LmjF.35.5200	-2.13	hypothetical protein, conserved	no COG
LmjF.33.0060	-2.13	WD domain, G-beta repeat, putative	S: Poorly characterized; Function unknown
LmjF.30.2480	-2.15	heat shock 70-related protein 1, mitochondrial precursor, putative	O: Cellular processes and signaling; Posttranslational modification, protein turnover, chaperones
LmjF.28.2555	-2.15	40S ribosomal protein S17, putative	J: Information storage and processing; Translation, ribosomal structure and biogenesis
LmjF.28.0470	-2.15	hypothetical protein, conserved	S: Poorly characterized; Function unknown
LmjF.35.5310	-2.15	ribosome-interacting GTPase 2, putative	T: Cellular processes and signaling; Signal transduction mechanisms
LmjF.30.2470	-2.15	heat shock 70-related protein 1, mitochondrial precursor, putative	O: Cellular processes and signaling; Posttranslational modification, protein turnover, chaperones
LmjF.33.2050	-2.16	hypothetical protein, conserved	no COG
LmjF.28.2750	-2.17	receptor for activated C kinase 1	T: Cellular processes and signaling; Signal transduction mechanisms
LmjF.15.1520	-2.17	hypothetical protein, conserved	no COG
LmjF.33.1910	-2.17	ribosome assembly protein RRB1, putative	B: Information storage and processing; Chromatin structure and dynamics
LmjF.30.0480	-2.17	bystin, putative	W: Cellular processes and signaling; Extracellular structures
LmjF.28.2740	-2.17	receptor for activated C kinase 1	T: Cellular processes and signaling; Signal transduction mechanisms
LmjF.15.1207	-2.18	60S acidic ribosomal protein P2	J: Information storage and processing; Translation, ribosomal structure and biogenesis
LmjF.15.0950	-2.18	40S ribosomal protein S3, putative	J: Information storage and processing; Translation, ribosomal structure and biogenesis
LmjF.30.3720	-2.18	60S acidic ribosomal protein P2, putative	J: Information storage and processing; Translation, ribosomal structure and biogenesis
LmjF.33.2540	-2.19	metallo-peptidase, Clan MA(E) Family M32	E: Metabolism; Amino acid transport and metabolism
LmjF.28.1010	-2.19	ribosomal protein S20, putative	J: Information storage and processing; Translation, ribosomal structure and biogenesis
LmjF.28.0720	-2.19	Sas10/Utp3/C1D family/Sas10 C-terminal domain containing protein, putative	B: Information storage and processing; Chromatin structure and dynamics
LmjF.23.1580	-2.2	Nucleoside 2-deoxyribosyltransferase, putative	F: Metabolism; Nucleotide transport and metabolism
LmjF.28.1030	-2.2	ribosomal protein S20, putative	J: Information storage and processing; Translation, ribosomal structure and biogenesis
LmjF.35.5360	-2.2	amino acid permease, putative	E: Metabolism; Amino acid transport and metabolism
LmjF.28.2810	-2.22	hypothetical protein, conserved	no COG
LmjF.30.3730	-2.24	60S acidic ribosomal protein P2, putative	J: Information storage and processing; Translation, ribosomal structure and biogenesis
LmjF.15.0200	-2.25	60S ribosomal protein L13a, putative	J: Information storage and processing; Translation, ribosomal structure and biogenesis
LmjF.15.0380	-2.29	60S acidic ribosomal protein, putative	J: Information storage and processing; Translation, ribosomal structure and biogenesis
LmjF.15.1000	-2.29	60S ribosomal protein L6, putative	J: Information storage and processing; Translation, ribosomal structure and biogenesis
LmjF.33.1790	-2.3	Histone methylation protein DOT1, putative	S: Poorly characterized; Function unknown
LmjF.23.0050	-2.34	cyclophilin 11, putative	O: Cellular processes and signaling; Posttranslational modification, protein turnover, chaperones
LmjF.15.0370	-2.36	60S acidic ribosomal protein, putative	J: Information storage and processing; Translation, ribosomal structure and biogenesis
LmjF.35.5350	-2.47	amino acid permease, putative	E: Metabolism; Amino acid transport and metabolism
LmjF.35.5230	-2.49	tRNA (guanine-N(7)-)-methyltransferase, putative	J: Information storage and processing; Translation, ribosomal structure and biogenesis
LmjF.28.1880	-2.5	Nucleolar protein 136, putative	J: Information storage and processing; Translation, ribosomal structure and biogenesis
LmjF.28.0300	-2.53	hypothetical protein, conserved	S: Poorly characterized; Function unknown
LmjF.28.1740	-2.59	NOL1/NOP2/sun family, putative	A: Information storage and processing; RNA processing and modification
LmjF.35.5160	-2.6	hypothetical protein, conserved	G: Metabolism; Carbohydrate transport and metabolism
LmjF.15.1390	-2.6	TMEM164 family, putative	S: Poorly characterized; Function unknown
LmjF.35.5100	-2.63	60S ribosomal protein L37	J: Information storage and processing; Translation, ribosomal structure and biogenesis
LmjF.30.0620	-2.72	ribosome biogenesis regulatory protein (RRS1), putative	J: Information storage and processing; Translation, ribosomal structure and biogenesis
LmjF.35.5150	-2.78	biopterin transporter, putative	S: Poorly characterized; Function unknown
LmjF.08.0170	-3.26	hypothetical protein, unknown function	no COG
LmjF.30.1890	-3.26	Adenylate kinase, nuclear	F: Metabolism; Nucleotide transport and metabolism
LmjF.04.0210			no COG
LmjF.19.0820			Z: Cellular processes and signaling; Cytoskeleton
LmjF.22.1230			no COG
LmjF.09.0152			S: Poorly characterized; Function unknown
LmjF.09.0156			S: Poorly characterized; Function unknown
LmjF.19.0860			Z: Cellular processes and signaling; Cytoskeleton
LmjF.09.0160			S: Poorly characterized; Function unknown
LmjF.19.0900			Z: Cellular processes and signaling; Cytoskeleton
LmjF.09.0164			S: Poorly characterized; Function unknown
LmjF.19.0870			Z: Cellular processes and signaling; Cytoskeleton
LmjF.09.0172			S: Poorly characterized; Function unknown
LmjF.09.0162			S: Poorly characterized; Function unknown
LmjF.04.0150			S: Poorly characterized; Function unknown
LmjF.19.0846			Z: Cellular processes and signaling; Cytoskeleton
LmjF.19.0910			Z: Cellular processes and signaling; Cytoskeleton
LmjF.09.0174			S: Poorly characterized; Function unknown
LmjF.04.0140			S: Poorly characterized; Function unknown
LmjF.04.0160			S: Poorly characterized; Function unknown
LmjF.04.0130			S: Poorly characterized; Function unknown
LmjF.19.0880			Z: Cellular processes and signaling; Cytoskeleton
LmjF.04.0170			S: Poorly characterized; Function unknown
LmjF.19.0842			Z: Cellular processes and signaling; Cytoskeleton
LmjF.19.0848			Z: Cellular processes and signaling; Cytoskeleton
LmjF.09.0150			S: Poorly characterized; Function unknown
LmjF.09.0158			S: Poorly characterized; Function unknown
LmjF.09.0166			S: Poorly characterized; Function unknown
LmjF.09.0154			S: Poorly characterized; Function unknown
LmjF.19.0844			Z: Cellular processes and signaling; Cytoskeleton
LmjF.19.0840			Z: Cellular processes and signaling; Cytoskeleton
LmjF.09.0180			S: Poorly characterized; Function unknown
LmjF.19.0850			Z: Cellular processes and signaling; Cytoskeleton
LmjF.09.0170			S: Poorly characterized; Function unknown
LmjF.05.0900			S: Poorly characterized; Function unknown
LmjF.04.0200			no COG
LmjF.17.0630			no COG
LmjF.14.0730			I: Metabolism; Lipid transport and metabolism
LmjF.04.0190			S: Poorly characterized; Function unknown
LmjF.34.1410			C: Metabolism; Energy production and conversion
LmjF.32.1260			I: Metabolism; Lipid transport and metabolism
LmjF.29.2270			I: Metabolism; Lipid transport and metabolism
LmjF.22.0250			T: Cellular processes and signaling; Signal transduction mechanisms
LmjF.34.1400			C: Metabolism; Energy production and conversion
LmjF.23.1086			no COG
LmjF.26.2680			no COG
LmjF.23.1080			no COG
LmjF.23.1050			no COG
LmjF.14.0630			I: Metabolism; Lipid transport and metabolism
LmjF.14.0710			I: Metabolism; Lipid transport and metabolism
LmjF.04.0180			S: Poorly characterized; Function unknown
LmjF.23.1084			no COG
LmjF.23.1075			no COG
LmjF.11.1290			Q: Metabolism; Secondary metabolites biosynthesis, transport and catabolism
LmjF.13.0190			no COG
LmjF.19.0830			no COG
LmjF.34.2380			no COG
LmjF.09.0320			no COG
LmjF.19.0843			no COG
LmjF.32.3660			I: Metabolism; Lipid transport and metabolism
LmjF.10.0090			Q: Metabolism; Secondary metabolites biosynthesis, transport and catabolism
LmjF.19.0847			no COG
LmjF.23.1070			no COG
LmjF.27.1780			T: Cellular processes and signaling; Signal transduction mechanisms
LmjF.32.3650			I: Metabolism; Lipid transport and metabolism
LmjF.04.0350			no COG
LmjF.04.1210			T: Cellular processes and signaling; Signal transduction mechanisms
LmjF.23.1060			no COG
LmjF.31.2440			no COG
LmjF.17.0020			S: Poorly characterized; Function unknown
LmjF.34.0190			S: Poorly characterized; Function unknown
LmjF.04.0720			no COG
LmjF.20.1185			OT: Cellular processes and signaling; Posttranslational modification, protein turnover, chaperones + Signal transduction mechanisms
LmjF.26.0160			K: Information storage and processing; Transcription
LmjF.32.1780			no COG
LmjF.08.0570			no COG
LmjF.35.5000			S: Poorly characterized; Function unknown
LmjF.16.0895			no COG
LmjF.05.1215			no COG
LmjF.14.0720			I: Metabolism; Lipid transport and metabolism
LmjF.27.0660			S: Poorly characterized; Function unknown
LmjF.31.2115			no COG
LmjF.27.0540			S: Poorly characterized; Function unknown
LmjF.08.0580			no COG
LmjF.12.0460			no COG
LmjF.28.1930			P: Metabolism; Inorganic ion transport and metabolism
LmjF.35.3570			U: Cellular processes and signaling; Intracellular trafficking, secretion, and vesicular transport
LmjF.20.0360			S: Poorly characterized; Function unknown
LmjF.36.4130			S: Poorly characterized; Function unknown
LmjF.32.3670			I: Metabolism; Lipid transport and metabolism
LmjF.24.1260			S: Poorly characterized; Function unknown
LmjF.13.1690			S: Poorly characterized; Function unknown
LmjF.05.0370			no COG
LmjF.36.4780			S: Poorly characterized; Function unknown
LmjF.12.0730			no COG
LmjF.18.0170			A: Information storage and processing; RNA processing and modification
LmjF.27.1090			S: Poorly characterized; Function unknown
LmjF.33.0710			E: Metabolism; Amino acid transport and metabolism
LmjF.35.5300			no COG
LmjF.15.1380			AJ: Information storage and processing; RNA processing and modification + Translation, ribosomal structure and biogenesis
LmjF.15.1203			J: Information storage and processing; Translation, ribosomal structure and biogenesis
LmjF.15.0280			J: Information storage and processing; Translation, ribosomal structure and biogenesis
LmjF.23.0200			J: Information storage and processing; Translation, ribosomal structure and biogenesis
LmjF.30.3200			J: Information storage and processing; Translation, ribosomal structure and biogenesis
LmjF.33.2800			no COG
LmjF.30.3590			J: Information storage and processing; Translation, ribosomal structure and biogenesis
LmjF.35.5280			no COG
LmjF.28.2650			I: Metabolism; Lipid transport and metabolism
LmjF.30.2550			O: Cellular processes and signaling; Posttranslational modification, protein turnover, chaperones
LmjF.23.1580			F: Metabolism; Nucleotide transport and metabolism
LmjF.23.0830			P: Metabolism; Inorganic ion transport and metabolism
LmjF.35.5390			DZ: Cellular processes and signaling; Cell cycle control, cell division, chromosome partitioning + Cytoskeleton
LmjF.28.2205			J: Information storage and processing; Translation, ribosomal structure and biogenesis
LmjF.30.3650			J: Information storage and processing; Translation, ribosomal structure and biogenesis
LmjF.30.0690			J: Information storage and processing; Translation, ribosomal structure and biogenesis
LmjF.35.5220			no COG
LmjF.28.0960			J: Information storage and processing; Translation, ribosomal structure and biogenesis
LmjF.30.2600			H: Metabolism; Coenzyme transport and metabolism
LmjF.28.2460			J: Information storage and processing; Translation, ribosomal structure and biogenesis
LmjF.28.2560			J: Information storage and processing; Translation, ribosomal structure and biogenesis
LmjF.30.2950			S: Poorly characterized; Function unknown
LmjF.15.1390			S: Poorly characterized; Function unknown
LmjF.15.1010			E: Metabolism; Amino acid transport and metabolism
LmjF.28.0540			J: Information storage and processing; Translation, ribosomal structure and biogenesis
LmjF.28.0470			S: Poorly characterized; Function unknown
LmjF.33.2370			no COG
LmjF.35.5140			no COG
LmjF.28.0720			B: Information storage and processing; Chromatin structure and dynamics
LmjF.28.2555			J: Information storage and processing; Translation, ribosomal structure and biogenesis
LmjF.35.5110			A: Information storage and processing; RNA processing and modification
LmjF.15.0670			no COG
LmjF.15.1050			S: Poorly characterized; Function unknown
LmjF.35.5250			M: Cellular processes and signaling; Cell wall/membrane/envelope biogenesis
LmjF.33.1630			O: Cellular processes and signaling; Posttranslational modification, protein turnover, chaperones
LmjF.28.2810			no COG
LmjF.33.0920			J: Information storage and processing; Translation, ribosomal structure and biogenesis
LmjF.30.3720			J: Information storage and processing; Translation, ribosomal structure and biogenesis
LmjF.33.1955			J: Information storage and processing; Translation, ribosomal structure and biogenesis
LmjF.30.2460			Z: Cellular processes and signaling; Cytoskeleton
LmjF.28.1010			J: Information storage and processing; Translation, ribosomal structure and biogenesis
LmjF.30.3340			J: Information storage and processing; Translation, ribosomal structure and biogenesis
LmjF.23.1000			no COG
LmjF.30.0810			S: Poorly characterized; Function unknown
LmjF.35.5120			S: Poorly characterized; Function unknown
LmjF.15.0380			J: Information storage and processing; Translation, ribosomal structure and biogenesis
LmjF.15.1000			J: Information storage and processing; Translation, ribosomal structure and biogenesis
LmjF.28.1030			J: Information storage and processing; Translation, ribosomal structure and biogenesis
LmjF.33.3230			J: Information storage and processing; Translation, ribosomal structure and biogenesis
LmjF.28.2750			T: Cellular processes and signaling; Signal transduction mechanisms
LmjF.30.0480			W: Cellular processes and signaling; Extracellular structures
LmjF.33.0720			J: Information storage and processing; Translation, ribosomal structure and biogenesis
LmjF.35.5380			no COG
LmjF.05.0140			A: Information storage and processing; RNA processing and modification
LmjF.30.2490			O: Cellular processes and signaling; Posttranslational modification, protein turnover, chaperones
LmjF.33.3150			J: Information storage and processing; Translation, ribosomal structure and biogenesis
LmjF.30.3730			J: Information storage and processing; Translation, ribosomal structure and biogenesis
LmjF.28.2740			T: Cellular processes and signaling; Signal transduction mechanisms
LmjF.23.0620			A: Information storage and processing; RNA processing and modification
LmjF.15.0370			J: Information storage and processing; Translation, ribosomal structure and biogenesis
LmjF.30.3190			I: Metabolism; Lipid transport and metabolism
LmjF.28.1310			A: Information storage and processing; RNA processing and modification
LmjF.33.2390			O: Cellular processes and signaling; Posttranslational modification, protein turnover, chaperones
LmjF.15.0950			J: Information storage and processing; Translation, ribosomal structure and biogenesis
LmjF.30.1150			T: Cellular processes and signaling; Signal transduction mechanisms
LmjF.23.0050			O: Cellular processes and signaling; Posttranslational modification, protein turnover, chaperones
LmjF.33.1350			J: Information storage and processing; Translation, ribosomal structure and biogenesis
LmjF.15.0200			J: Information storage and processing; Translation, ribosomal structure and biogenesis
LmjF.30.2470			O: Cellular processes and signaling; Posttranslational modification, protein turnover, chaperones
LmjF.33.0060			S: Poorly characterized; Function unknown
LmjF.33.0270			S: Poorly characterized; Function unknown
LmjF.33.1870			S: Poorly characterized; Function unknown
LmjF.35.5090			S: Poorly characterized; Function unknown
LmjF.30.2480			O: Cellular processes and signaling; Posttranslational modification, protein turnover, chaperones
LmjF.35.5360			E: Metabolism; Amino acid transport and metabolism
LmjF.33.0310			J: Information storage and processing; Translation, ribosomal structure and biogenesis
LmjF.35.5310			T: Cellular processes and signaling; Signal transduction mechanisms
LmjF.33.2050			no COG
LmjF.30.3120			E: Metabolism; Amino acid transport and metabolism
LmjF.33.2540			E: Metabolism; Amino acid transport and metabolism
LmjF.28.0300			S: Poorly characterized; Function unknown
LmjF.33.1910			B: Information storage and processing; Chromatin structure and dynamics
LmjF.33.1790			S: Poorly characterized; Function unknown
LmjF.28.0140			I: Metabolism; Lipid transport and metabolism
LmjF.35.5200			no COG
LmjF.28.1740			A: Information storage and processing; RNA processing and modification
LmjF.28.1880			J: Information storage and processing; Translation, ribosomal structure and biogenesis
LmjF.35.5350			E: Metabolism; Amino acid transport and metabolism
LmjF.30.0620			J: Information storage and processing; Translation, ribosomal structure and biogenesis
LmjF.35.5230			J: Information storage and processing; Translation, ribosomal structure and biogenesis
LmjF.35.5100			J: Information storage and processing; Translation, ribosomal structure and biogenesis
LmjF.35.5160			G: Metabolism; Carbohydrate transport and metabolism
LmjF.30.1890			F: Metabolism; Nucleotide transport and metabolism
LmjF.35.5150			S: Poorly characterized; Function unknown
LmjF.08.0170			no COG
LmjF.15.1120			O: Cellular processes and signaling; Posttranslational modification, protein turnover, chaperones
LmjF.28.0960			J: Information storage and processing; Translation, ribosomal structure and biogenesis
LmjF.28.2750			T: Cellular processes and signaling; Signal transduction mechanisms
LmjF.30.1190			BT: Information storage and processing; Chromatin structure and dynamics + Cellular processes and signaling; Signal transduction mechanisms
LmjF.02.0180			no COG
LmjF.28.2370			E: Metabolism; Amino acid transport and metabolism
LmjF.34.2380			no COG
LmjF.33.0610			no COG
LmjF.30.1460			G: Metabolism; Carbohydrate transport and metabolism
LmjF.30.1610			PQ: Metabolism; Inorganic ion transport and metabolism + Secondary metabolites biosynthesis, transport and catabolism
LmjF.02.0160			G: Metabolism; Carbohydrate transport and metabolism
LmjF.10.0030			P: Metabolism; Inorganic ion transport and metabolism
LmjF.30.3200			J: Information storage and processing; Translation, ribosomal structure and biogenesis
LmjF.35.4290			no COG
LmjF.29.1750			N: Cellular processes and signaling; Cell motility
LmjF.07.0310			S: Poorly characterized; Function unknown
LmjF.10.0380			S: Poorly characterized; Function unknown
LmjF.17.0085			J: Information storage and processing; Translation, ribosomal structure and biogenesis
LmjF.15.0350			no COG
LmjF.23.1665			I: Metabolism; Lipid transport and metabolism
LmjF.08.1225			E: Metabolism; Amino acid transport and metabolism
LmjF.14.0490			no COG
LmjF.17.0084			J: Information storage and processing; Translation, ribosomal structure and biogenesis
LmjF.24.1280			S: Poorly characterized; Function unknown
LmjF.10.1228			S: Poorly characterized; Function unknown
LmjF.35.5160			G: Metabolism; Carbohydrate transport and metabolism
LmjF.15.1207			J: Information storage and processing; Translation, ribosomal structure and biogenesis
LmjF.29.1770			N: Cellular processes and signaling; Cell motility
LmjF.09.1320			N: Cellular processes and signaling; Cell motility
LmjF.33.1790			S: Poorly characterized; Function unknown
LmjF.15.0200			J: Information storage and processing; Translation, ribosomal structure and biogenesis
LmjF.20.0830			H: Metabolism; Coenzyme transport and metabolism
LmjF.17.0083			J: Information storage and processing; Translation, ribosomal structure and biogenesis
LmjF.15.1050			S: Poorly characterized; Function unknown
LmjF.30.3650			J: Information storage and processing; Translation, ribosomal structure and biogenesis
LmjF.30.2950			S: Poorly characterized; Function unknown
LmjF.30.2860			no COG
LmjF.08.1270			E: Metabolism; Amino acid transport and metabolism
LmjF.10.0540			no COG
LmjF.15.0950			J: Information storage and processing; Translation, ribosomal structure and biogenesis
LmjF.17.0081			J: Information storage and processing; Translation, ribosomal structure and biogenesis
LmjF.15.1020			H: Metabolism; Coenzyme transport and metabolism
LmjF.15.1080			O: Cellular processes and signaling; Posttranslational modification, protein turnover, chaperones
LmjF.12.0940			U: Cellular processes and signaling; Intracellular trafficking, secretion, and vesicular transport
LmjF.13.1480			U: Cellular processes and signaling; Intracellular trafficking, secretion, and vesicular transport
LmjF.17.0080			J: Information storage and processing; Translation, ribosomal structure and biogenesis
LmjF.15.1160			O: Cellular processes and signaling; Posttranslational modification, protein turnover, chaperones
LmjF.30.0720			no COG
LmjF.28.0380			S: Poorly characterized; Function unknown
LmjF.15.0520			S: Poorly characterized; Function unknown
LmjF.10.1300			P: Metabolism; Inorganic ion transport and metabolism
LmjF.33.1140			no COG
LmjF.02.0460			S: Poorly characterized; Function unknown
LmjF.13.0570			J: Information storage and processing; Translation, ribosomal structure and biogenesis
LmjF.30.3730			J: Information storage and processing; Translation, ribosomal structure and biogenesis
LmjF.30.2190			A: Information storage and processing; RNA processing and modification
LmjF.28.1010			J: Information storage and processing; Translation, ribosomal structure and biogenesis
LmjF.30.0690			J: Information storage and processing; Translation, ribosomal structure and biogenesis
LmjF.02.0310			S: Poorly characterized; Function unknown
LmjF.36.3800			E: Metabolism; Amino acid transport and metabolism
LmjF.30.2980			G: Metabolism; Carbohydrate transport and metabolism
LmjF.30.1740			no COG
LmjF.30.3720			J: Information storage and processing; Translation, ribosomal structure and biogenesis
LmjF.17.0086			J: Information storage and processing; Translation, ribosomal structure and biogenesis
LmjF.02.0220			no COG
LmjF.36.4910			no COG
LmjF.15.0150			no COG
LmjF.28.2740			T: Cellular processes and signaling; Signal transduction mechanisms
LmjF.16.0500			no COG
LmjF.30.1480			G: Metabolism; Carbohydrate transport and metabolism
LmjF.36.5845			E: Metabolism; Amino acid transport and metabolism
LmjF.30.1490			G: Metabolism; Carbohydrate transport and metabolism
LmjF.29.2070			no COG
LmjF.12.0980			U: Cellular processes and signaling; Intracellular trafficking, secretion, and vesicular transport
LmjF.31.0320			E: Metabolism; Amino acid transport and metabolism
LmjF.27.2340			G: Metabolism; Carbohydrate transport and metabolism
LmjF.12.0810			U: Cellular processes and signaling; Intracellular trafficking, secretion, and vesicular transport
LmjF.13.0880			no COG
LmjF.30.3590			J: Information storage and processing; Translation, ribosomal structure and biogenesis
LmjF.35.5280			no COG
LmjF.13.1230			J: Information storage and processing; Translation, ribosomal structure and biogenesis
LmjF.13.0100			no COG
LmjF.36.5870			no COG
LmjF.15.0380			J: Information storage and processing; Translation, ribosomal structure and biogenesis
LmjF.30.0735			O: Cellular processes and signaling; Posttranslational modification, protein turnover, chaperones
LmjF.36.5920			S: Poorly characterized; Function unknown
LmjF.13.1670			J: Information storage and processing; Translation, ribosomal structure and biogenesis
LmjF.35.5100			J: Information storage and processing; Translation, ribosomal structure and biogenesis
LmjF.15.1000			J: Information storage and processing; Translation, ribosomal structure and biogenesis
LmjF.15.0225			S: Poorly characterized; Function unknown
LmjF.17.0800			Z: Cellular processes and signaling; Cytoskeleton
LmjF.15.1150			S: Poorly characterized; Function unknown
LmjF.02.0550			no COG
LmjF.13.1220			J: Information storage and processing; Translation, ribosomal structure and biogenesis
LmjF.06.0310			S: Poorly characterized; Function unknown
LmjF.17.0082			J: Information storage and processing; Translation, ribosomal structure and biogenesis
LmjF.15.0040			S: Poorly characterized; Function unknown
LmjF.28.1570			I: Metabolism; Lipid transport and metabolism
LmjF.28.1030			J: Information storage and processing; Translation, ribosomal structure and biogenesis
LmjF.30.3340			J: Information storage and processing; Translation, ribosomal structure and biogenesis
LmjF.05.0260			no COG
LmjF.16.1430			N: Cellular processes and signaling; Cell motility
LmjF.35.0540			no COG
LmjF.30.2280			O: Cellular processes and signaling; Posttranslational modification, protein turnover, chaperones
LmjF.12.1000			U: Cellular processes and signaling; Intracellular trafficking, secretion, and vesicular transport
LmjF.16.1427			N: Cellular processes and signaling; Cell motility
LmjF.28.0670			no COG
LmjF.23.1440			no COG
LmjF.12.0780			S: Poorly characterized; Function unknown
LmjF.02.0200			G: Metabolism; Carbohydrate transport and metabolism
LmjF.02.0300			Q: Metabolism; Secondary metabolites biosynthesis, transport and catabolism
LmjF.12.0910			S: Poorly characterized; Function unknown
LmjF.28.0540			J: Information storage and processing; Translation, ribosomal structure and biogenesis
LmjF.05.0370			no COG
LmjF.28.2650			I: Metabolism; Lipid transport and metabolism
LmjF.31.0350			E: Metabolism; Amino acid transport and metabolism
LmjF.13.0560			J: Information storage and processing; Translation, ribosomal structure and biogenesis
LmjF.15.0370			J: Information storage and processing; Translation, ribosomal structure and biogenesis
LmjF.23.1155			no COG
LmjF.15.1570			no COG
LmjF.27.1090			S: Poorly characterized; Function unknown
LmjF.35.5220			no COG
LmjF.29.1760			N: Cellular processes and signaling; Cell motility
LmjF.02.0155			no COG
LmjF.16.1425			N: Cellular processes and signaling; Cell motility
LmjF.25.2460			G: Metabolism; Carbohydrate transport and metabolism
LmjF.32.1780			no COG

## Sheet: C
Gene	Fold change	Annotation	COG category
LmjF.02.0310	3.25	Soluble NSF attachment protein, SNAP, putative	S: Poorly characterized; Function unknown
LmjF.02.0550	2.89	hypothetical protein, unknown function	no COG
LmjF.06.0310	2.88	folate/biopterin transporter, putative	S: Poorly characterized; Function unknown
LmjF.02.0300	2.67	ATP-binding cassette subfamily A, member 1, putative	Q: Metabolism; Secondary metabolites biosynthesis, transport and catabolism
LmjF.02.0200	2.57	phosphoglycan beta 1,3 galactosyltransferase	G: Metabolism; Carbohydrate transport and metabolism
LmjF.02.0155	2.44	hypothetical protein	no COG
LmjF.10.0380	2.41	folate/biopterin transporter, putative	S: Poorly characterized; Function unknown
LmjF.36.5920	2.39	kinetoplast DNA-associated protein, putative	S: Poorly characterized; Function unknown
LmjF.29.1770	2.35	paraflagellar rod protein 1D, putative	N: Cellular processes and signaling; Cell motility
LmjF.31.0350	2.35	amino acid transporter aATP11, putative	E: Metabolism; Amino acid transport and metabolism
LmjF.34.2380	2.33	hypothetical protein, unknown function	no COG
LmjF.14.0490	2.32	Amastin surface glycoprotein, putative	no COG
LmjF.33.0610	2.3	paraflagellar rod component, putative	no COG
LmjF.32.1780	2.29	hypothetical protein, conserved	no COG
LmjF.35.4290	2.28	hypothetical protein, unknown function	no COG
LmjF.29.1750	2.24	paraflagellar rod protein 1D, putative	N: Cellular processes and signaling; Cell motility
LmjF.29.1760	2.24	paraflagellar rod protein 1D, putative	N: Cellular processes and signaling; Cell motility
LmjF.29.2070	2.23	hypothetical protein, unknown function	no COG
LmjF.36.5870	2.23	paraflagellar rod component, putative	no COG
LmjF.36.5845	2.21	kinetoplast-associated protein, putative	E: Metabolism; Amino acid transport and metabolism
LmjF.27.1090	2.19	Emopamil binding protein, putative	S: Poorly characterized; Function unknown
LmjF.07.0310	2.18	paraflagellar rod protein, putative	S: Poorly characterized; Function unknown
LmjF.24.1280	2.18	amastin-like surface protein-like protein	S: Poorly characterized; Function unknown
LmjF.02.0220	2.18	phosphoglycan beta 1,2 arabinosyltransferase	no COG
LmjF.36.4910	2.16	hypothetical protein, conserved	no COG
LmjF.31.0320	2.16	amino acid transporter, putative	E: Metabolism; Amino acid transport and metabolism
LmjF.02.0160	2.12	phosphoglycan beta 1,3 galactosyltransferase	G: Metabolism; Carbohydrate transport and metabolism
LmjF.05.0370	2.11	hypothetical protein, conserved	no COG
LmjF.02.0180	2.1	phosphoglycan beta 1,2 arabinosyltransferase	no COG
LmjF.05.0260	2.1	hypothetical protein, conserved	no COG
LmjF.09.1320	2.09	paraflagellar rod component, putative	N: Cellular processes and signaling; Cell motility
LmjF.17.0800	2.06	OSM3-like kinesin, putative	Z: Cellular processes and signaling; Cytoskeleton
LmjF.16.1427	2.06	Paraflagellar rod protein 2-2	N: Cellular processes and signaling; Cell motility
LmjF.16.1425	2.05	Paraflagellar rod protein 2-3	N: Cellular processes and signaling; Cell motility
LmjF.16.1430	2.04	Paraflagellar rod protein 2-1	N: Cellular processes and signaling; Cell motility
LmjF.02.0460	2.03	Mitochondrial outer membrane protein porin, putative	S: Poorly characterized; Function unknown
LmjF.36.3800	2.01	aminomethyltransferase, mitochondrial, putative	E: Metabolism; Amino acid transport and metabolism
LmjF.12.0910	-2.01	promastigote surface antigen protein PSA	S: Poorly characterized; Function unknown
LmjF.10.1228	-2.02	methyltransferase domain containing protein, putative	S: Poorly characterized; Function unknown
LmjF.28.0380	-2.02	saccharopine dehydrogenase, putative	S: Poorly characterized; Function unknown
LmjF.35.5280	-2.02	Present in the outer mitochondrial membrane proteome 5	no COG
LmjF.35.5100	-2.02	60S ribosomal protein L37	J: Information storage and processing; Translation, ribosomal structure and biogenesis
LmjF.15.1150	-2.02	developmentally regulated protein, putative	S: Poorly characterized; Function unknown
LmjF.28.0670	-2.02	hypothetical protein, unknown function	no COG
LmjF.13.1480	-2.03	Ran-binding protein 1, putative	U: Cellular processes and signaling; Intracellular trafficking, secretion, and vesicular transport
LmjF.30.2980	-2.03	glyceraldehyde 3-phosphate dehydrogenase, glycosomal	G: Metabolism; Carbohydrate transport and metabolism
LmjF.15.1120	-2.04	tryparedoxin peroxidase	O: Cellular processes and signaling; Posttranslational modification, protein turnover, chaperones
LmjF.10.0540	-2.04	hypothetical protein, unknown function	no COG
LmjF.30.3590	-2.04	40S ribosomal protein S14	J: Information storage and processing; Translation, ribosomal structure and biogenesis
LmjF.30.1490	-2.05	class i nuclease-like protein	G: Metabolism; Carbohydrate transport and metabolism
LmjF.23.1440	-2.05	hypothetical protein, unknown function	no COG
LmjF.28.0960	-2.06	40S ribosomal protein S14	J: Information storage and processing; Translation, ribosomal structure and biogenesis
LmjF.30.1610	-2.06	ferric reductase transmembrane protein, putative	PQ: Metabolism; Inorganic ion transport and metabolism + Secondary metabolites biosynthesis, transport and catabolism
LmjF.27.2340	-2.06	sucrose hydrolase-like protein	G: Metabolism; Carbohydrate transport and metabolism
LmjF.15.1570	-2.06	hypothetical protein, conserved	no COG
LmjF.25.2460	-2.06	phosphoglycan beta 1,3 galactosyltransferase 6	G: Metabolism; Carbohydrate transport and metabolism
LmjF.13.0560	-2.07	60S ribosomal protein L18, putative	J: Information storage and processing; Translation, ribosomal structure and biogenesis
LmjF.30.1190	-2.08	Cupin-like domain containing protein, putative	BT: Information storage and processing; Chromatin structure and dynamics + Cellular processes and signaling; Signal transduction mechanisms
LmjF.15.1080	-2.08	tryparedoxin peroxidase	O: Cellular processes and signaling; Posttranslational modification, protein turnover, chaperones
LmjF.30.1480	-2.08	class i nuclease-like protein	G: Metabolism; Carbohydrate transport and metabolism
LmjF.13.0100	-2.1	hypothetical protein, unknown function	no COG
LmjF.28.1570	-2.1	hydrolase, alpha/beta fold family, putative	I: Metabolism; Lipid transport and metabolism
LmjF.30.1460	-2.11	class i nuclease-like protein	G: Metabolism; Carbohydrate transport and metabolism
LmjF.30.3650	-2.11	ribosomal protein L15, putative	J: Information storage and processing; Translation, ribosomal structure and biogenesis
LmjF.15.1160	-2.11	tryparedoxin peroxidase	O: Cellular processes and signaling; Posttranslational modification, protein turnover, chaperones
LmjF.30.1740	-2.11	hypothetical protein, unknown function	no COG
LmjF.13.1230	-2.11	40S ribosomal protein S4, putative	J: Information storage and processing; Translation, ribosomal structure and biogenesis
LmjF.15.0225	-2.11	WD domain, G-beta repeat, putative	S: Poorly characterized; Function unknown
LmjF.35.5220	-2.11	hypothetical protein, conserved	no COG
LmjF.13.1220	-2.12	40S ribosomal protein S4, putative	J: Information storage and processing; Translation, ribosomal structure and biogenesis
LmjF.30.3340	-2.12	60S ribosomal protein L9, putative	J: Information storage and processing; Translation, ribosomal structure and biogenesis
LmjF.35.0540	-2.12	proteophosphoglycan 5	no COG
LmjF.23.1665	-2.13	PAP2 superfamily, putative	I: Metabolism; Lipid transport and metabolism
LmjF.15.0520	-2.13	ecotin, putative	S: Poorly characterized; Function unknown
LmjF.12.0810	-2.13	promastigote surface antigen protein 2 PSA2	U: Cellular processes and signaling; Intracellular trafficking, secretion, and vesicular transport
LmjF.30.0735	-2.13	heat shock protein grpe	O: Cellular processes and signaling; Posttranslational modification, protein turnover, chaperones
LmjF.15.0150	-2.14	hypothetical protein, unknown function	no COG
LmjF.30.2280	-2.14	tubulin-tyrosine ligase-like protein	O: Cellular processes and signaling; Posttranslational modification, protein turnover, chaperones
LmjF.16.0500	-2.15	hypothetical protein, unknown function	no COG
LmjF.13.1670	-2.15	60S ribosomal protein L44, putative	J: Information storage and processing; Translation, ribosomal structure and biogenesis
LmjF.15.1207	-2.16	60S acidic ribosomal protein P2	J: Information storage and processing; Translation, ribosomal structure and biogenesis
LmjF.15.1050	-2.17	developmentally regulated protein, putative	S: Poorly characterized; Function unknown
LmjF.15.1020	-2.17	solanesyl-diphosphate synthase, putative	H: Metabolism; Coenzyme transport and metabolism
LmjF.13.0570	-2.17	40S ribosomal protein S12, putative	J: Information storage and processing; Translation, ribosomal structure and biogenesis
LmjF.30.0690	-2.17	40S ribosomal protein S30, putative	J: Information storage and processing; Translation, ribosomal structure and biogenesis
LmjF.23.1155	-2.17	hypothetical protein, unknown function	no COG
LmjF.28.2370	-2.18	serine hydroxymethyltransferase (SHMT-L)	E: Metabolism; Amino acid transport and metabolism
LmjF.28.1010	-2.22	ribosomal protein S20, putative	J: Information storage and processing; Translation, ribosomal structure and biogenesis
LmjF.15.0040	-2.22	Possible lysine decarboxylase, putative	S: Poorly characterized; Function unknown
LmjF.28.1030	-2.22	ribosomal protein S20, putative	J: Information storage and processing; Translation, ribosomal structure and biogenesis
LmjF.28.2750	-2.23	receptor for activated C kinase 1	T: Cellular processes and signaling; Signal transduction mechanisms
LmjF.30.2860	-2.23	hypothetical protein, conserved	no COG
LmjF.15.0950	-2.23	40S ribosomal protein S3, putative	J: Information storage and processing; Translation, ribosomal structure and biogenesis
LmjF.13.0880	-2.23	hypothetical protein, conserved	no COG
LmjF.30.3200	-2.24	ribosomal protein S26, putative	J: Information storage and processing; Translation, ribosomal structure and biogenesis
LmjF.20.0830	-2.24	phosphopantetheinyl transferase-like protein	H: Metabolism; Coenzyme transport and metabolism
LmjF.30.3730	-2.25	60S acidic ribosomal protein P2, putative	J: Information storage and processing; Translation, ribosomal structure and biogenesis
LmjF.28.0540	-2.26	ribosomal protein S26, putative	J: Information storage and processing; Translation, ribosomal structure and biogenesis
LmjF.28.2740	-2.29	receptor for activated C kinase 1	T: Cellular processes and signaling; Signal transduction mechanisms
LmjF.30.0720	-2.31	hypothetical protein, conserved	no COG
LmjF.15.1000	-2.31	60S ribosomal protein L6, putative	J: Information storage and processing; Translation, ribosomal structure and biogenesis
LmjF.12.0780	-2.31	surface antigen protein 2 precursor	S: Poorly characterized; Function unknown
LmjF.15.0200	-2.32	60S ribosomal protein L13a, putative	J: Information storage and processing; Translation, ribosomal structure and biogenesis
LmjF.30.2190	-2.33	RNA-binding protein, putative	A: Information storage and processing; RNA processing and modification
LmjF.12.0980	-2.33	promastigote surface antigen protein 2 PSA2	U: Cellular processes and signaling; Intracellular trafficking, secretion, and vesicular transport
LmjF.15.0350	-2.35	hypothetical protein, conserved	no COG
LmjF.30.3720	-2.37	60S acidic ribosomal protein P2, putative	J: Information storage and processing; Translation, ribosomal structure and biogenesis
LmjF.08.1270	-2.42	amidinotransferase, putative	E: Metabolism; Amino acid transport and metabolism
LmjF.12.1000	-2.42	promastigote surface antigen protein 2 PSA2	U: Cellular processes and signaling; Intracellular trafficking, secretion, and vesicular transport
LmjF.08.1225	-2.45	amidinotransferase, putative	E: Metabolism; Amino acid transport and metabolism
LmjF.12.0940	-2.45	promastigote surface antigen protein 2 PSA2	U: Cellular processes and signaling; Intracellular trafficking, secretion, and vesicular transport
LmjF.15.0380	-2.45	60S acidic ribosomal protein, putative	J: Information storage and processing; Translation, ribosomal structure and biogenesis
LmjF.35.5160	-2.49	hypothetical protein, conserved	G: Metabolism; Carbohydrate transport and metabolism
LmjF.30.2950	-2.54	phospholipase c-like protein	S: Poorly characterized; Function unknown
LmjF.15.0370	-2.57	60S acidic ribosomal protein, putative	J: Information storage and processing; Translation, ribosomal structure and biogenesis
LmjF.10.1300	-2.88	phosphate-Repressible Phosphate Permease-like protein	P: Metabolism; Inorganic ion transport and metabolism
LmjF.33.1790	-3.12	Histone methylation protein DOT1, putative	S: Poorly characterized; Function unknown
LmjF.33.1140	-3.29	hypothetical protein, conserved	no COG
LmjF.10.0030	-3.36	phosphate-Repressible Phosphate Permease-like protein	P: Metabolism; Inorganic ion transport and metabolism
LmjF.28.2650	-3.96	membrane-bound acid phosphatase, putative	I: Metabolism; Lipid transport and metabolism
LmjF.17.0086	-5.86	elongation factor 1-alpha	J: Information storage and processing; Translation, ribosomal structure and biogenesis
LmjF.17.0080	-5.89	elongation factor 1-alpha	J: Information storage and processing; Translation, ribosomal structure and biogenesis
LmjF.17.0084	-6.08	elongation factor 1-alpha	J: Information storage and processing; Translation, ribosomal structure and biogenesis
LmjF.17.0081	-6.09	elongation factor 1-alpha	J: Information storage and processing; Translation, ribosomal structure and biogenesis
LmjF.17.0083	-6.14	elongation factor 1-alpha	J: Information storage and processing; Translation, ribosomal structure and biogenesis
LmjF.17.0085	-6.59	elongation factor 1-alpha	J: Information storage and processing; Translation, ribosomal structure and biogenesis
LmjF.17.0082	-6.59	elongation factor 1-alpha	J: Information storage and processing; Translation, ribosomal structure and biogenesis
LmjF.04.0210			no COG
LmjF.19.0860			Z: Cellular processes and signaling; Cytoskeleton
LmjF.09.0156			S: Poorly characterized; Function unknown
LmjF.19.0820			Z: Cellular processes and signaling; Cytoskeleton
LmjF.19.0870			Z: Cellular processes and signaling; Cytoskeleton
LmjF.09.0152			S: Poorly characterized; Function unknown
LmjF.19.0900			Z: Cellular processes and signaling; Cytoskeleton
LmjF.09.0164			S: Poorly characterized; Function unknown
LmjF.09.0160			S: Poorly characterized; Function unknown
LmjF.22.1230			no COG
LmjF.04.0150			S: Poorly characterized; Function unknown
LmjF.09.0172			S: Poorly characterized; Function unknown
LmjF.19.0910			Z: Cellular processes and signaling; Cytoskeleton
LmjF.04.0160			S: Poorly characterized; Function unknown
LmjF.19.0880			Z: Cellular processes and signaling; Cytoskeleton
LmjF.04.0130			S: Poorly characterized; Function unknown
LmjF.04.0140			S: Poorly characterized; Function unknown
LmjF.04.0170			S: Poorly characterized; Function unknown
LmjF.09.0162			S: Poorly characterized; Function unknown
LmjF.19.0846			Z: Cellular processes and signaling; Cytoskeleton
LmjF.09.0174			S: Poorly characterized; Function unknown
LmjF.19.0848			Z: Cellular processes and signaling; Cytoskeleton
LmjF.19.0842			Z: Cellular processes and signaling; Cytoskeleton
LmjF.09.0150			S: Poorly characterized; Function unknown
LmjF.09.0158			S: Poorly characterized; Function unknown
LmjF.09.0154			S: Poorly characterized; Function unknown
LmjF.19.0844			Z: Cellular processes and signaling; Cytoskeleton
LmjF.19.0840			Z: Cellular processes and signaling; Cytoskeleton
LmjF.09.0166			S: Poorly characterized; Function unknown
LmjF.19.0850			Z: Cellular processes and signaling; Cytoskeleton
LmjF.05.0900			S: Poorly characterized; Function unknown
LmjF.09.0170			S: Poorly characterized; Function unknown
LmjF.04.0200			no COG
LmjF.09.0180			S: Poorly characterized; Function unknown
LmjF.14.0730			I: Metabolism; Lipid transport and metabolism
LmjF.32.1260			I: Metabolism; Lipid transport and metabolism
LmjF.04.0190			S: Poorly characterized; Function unknown
LmjF.18.0190			A: Information storage and processing; RNA processing and modification
LmjF.17.0630			no COG
LmjF.26.2680			no COG
LmjF.14.0630			I: Metabolism; Lipid transport and metabolism
LmjF.11.1290			Q: Metabolism; Secondary metabolites biosynthesis, transport and catabolism
LmjF.14.0710			I: Metabolism; Lipid transport and metabolism
LmjF.04.0180			S: Poorly characterized; Function unknown
LmjF.34.1410			C: Metabolism; Energy production and conversion
LmjF.27.1780			T: Cellular processes and signaling; Signal transduction mechanisms
LmjF.12.0460			no COG
LmjF.13.0190			no COG
LmjF.22.0250			T: Cellular processes and signaling; Signal transduction mechanisms
LmjF.34.1400			C: Metabolism; Energy production and conversion
LmjF.29.2270			I: Metabolism; Lipid transport and metabolism
LmjF.19.0830			no COG
LmjF.35.5000			S: Poorly characterized; Function unknown
LmjF.04.0720			no COG
LmjF.10.0090			Q: Metabolism; Secondary metabolites biosynthesis, transport and catabolism
LmjF.05.1215			no COG
LmjF.34.2380			no COG
LmjF.23.1086			no COG
LmjF.34.0190			S: Poorly characterized; Function unknown
LmjF.31.2440			no COG
LmjF.14.0720			I: Metabolism; Lipid transport and metabolism
LmjF.09.0320			no COG
LmjF.19.0843			no COG
LmjF.23.1080			no COG
LmjF.23.1050			no COG
LmjF.19.0847			no COG
LmjF.04.1210			T: Cellular processes and signaling; Signal transduction mechanisms
LmjF.32.3660			I: Metabolism; Lipid transport and metabolism
LmjF.31.2115			no COG
LmjF.23.1075			no COG
LmjF.23.1084			no COG
LmjF.32.3650			I: Metabolism; Lipid transport and metabolism
LmjF.20.1185			OT: Cellular processes and signaling; Posttranslational modification, protein turnover, chaperones + Signal transduction mechanisms
LmjF.08.0570			no COG
LmjF.20.0360			S: Poorly characterized; Function unknown
LmjF.16.0895			no COG
LmjF.31.1450			S: Poorly characterized; Function unknown
LmjF.04.0350			no COG
LmjF.35.3570			U: Cellular processes and signaling; Intracellular trafficking, secretion, and vesicular transport
LmjF.17.0020			S: Poorly characterized; Function unknown
LmjF.36.4130			S: Poorly characterized; Function unknown
LmjF.32.1950			no COG
LmjF.14.0510			I: Metabolism; Lipid transport and metabolism
LmjF.18.0170			A: Information storage and processing; RNA processing and modification
LmjF.18.1350			S: Poorly characterized; Function unknown
LmjF.27.0540			S: Poorly characterized; Function unknown
LmjF.26.0160			K: Information storage and processing; Transcription
LmjF.26.2670			Q: Metabolism; Secondary metabolites biosynthesis, transport and catabolism
LmjF.08.0580			no COG
LmjF.17.1190			no COG
LmjF.35.0500			S: Poorly characterized; Function unknown
LmjF.26.2160			no COG
LmjF.20.0705			no COG
LmjF.32.3670			I: Metabolism; Lipid transport and metabolism
LmjF.32.1780			no COG
LmjF.35.0520			no COG
LmjF.20.1180			OT: Cellular processes and signaling; Posttranslational modification, protein turnover, chaperones + Signal transduction mechanisms
LmjF.13.1690			S: Poorly characterized; Function unknown
LmjF.07.0370			S: Poorly characterized; Function unknown
LmjF.10.0480			G: Metabolism; Carbohydrate transport and metabolism
LmjF.36.2290			T: Cellular processes and signaling; Signal transduction mechanisms
LmjF.14.0560			no COG
LmjF.12.0730			no COG
LmjF.27.0870			S: Poorly characterized; Function unknown
LmjF.20.1200			OT: Cellular processes and signaling; Posttranslational modification, protein turnover, chaperones + Signal transduction mechanisms
LmjF.13.1310			S: Poorly characterized; Function unknown
LmjF.33.0310			J: Information storage and processing; Translation, ribosomal structure and biogenesis
LmjF.35.5140			no COG
LmjF.30.3120			E: Metabolism; Amino acid transport and metabolism
LmjF.05.0140			A: Information storage and processing; RNA processing and modification
LmjF.15.1150			S: Poorly characterized; Function unknown
LmjF.30.2460			Z: Cellular processes and signaling; Cytoskeleton
LmjF.28.1280			E: Metabolism; Amino acid transport and metabolism
LmjF.30.3650			J: Information storage and processing; Translation, ribosomal structure and biogenesis
LmjF.35.5250			M: Cellular processes and signaling; Cell wall/membrane/envelope biogenesis
LmjF.35.5220			no COG
LmjF.28.2460			J: Information storage and processing; Translation, ribosomal structure and biogenesis
LmjF.15.1203			J: Information storage and processing; Translation, ribosomal structure and biogenesis
LmjF.33.3150			J: Information storage and processing; Translation, ribosomal structure and biogenesis
LmjF.15.0280			J: Information storage and processing; Translation, ribosomal structure and biogenesis
LmjF.28.0140			I: Metabolism; Lipid transport and metabolism
LmjF.23.1000			no COG
LmjF.23.0620			A: Information storage and processing; RNA processing and modification
LmjF.30.0670			J: Information storage and processing; Translation, ribosomal structure and biogenesis
LmjF.28.2205			J: Information storage and processing; Translation, ribosomal structure and biogenesis
LmjF.30.2490			O: Cellular processes and signaling; Posttranslational modification, protein turnover, chaperones
LmjF.35.5090			S: Poorly characterized; Function unknown
LmjF.28.1310			A: Information storage and processing; RNA processing and modification
LmjF.33.3230			J: Information storage and processing; Translation, ribosomal structure and biogenesis
LmjF.30.0690			J: Information storage and processing; Translation, ribosomal structure and biogenesis
LmjF.28.0540			J: Information storage and processing; Translation, ribosomal structure and biogenesis
LmjF.30.3200			J: Information storage and processing; Translation, ribosomal structure and biogenesis
LmjF.33.1350			J: Information storage and processing; Translation, ribosomal structure and biogenesis
LmjF.28.0960			J: Information storage and processing; Translation, ribosomal structure and biogenesis
LmjF.30.3590			J: Information storage and processing; Translation, ribosomal structure and biogenesis
LmjF.30.3340			J: Information storage and processing; Translation, ribosomal structure and biogenesis
LmjF.33.0720			J: Information storage and processing; Translation, ribosomal structure and biogenesis
LmjF.30.1150			T: Cellular processes and signaling; Signal transduction mechanisms
LmjF.30.0810			S: Poorly characterized; Function unknown
LmjF.28.2560			J: Information storage and processing; Translation, ribosomal structure and biogenesis
LmjF.35.5200			no COG
LmjF.33.0060			S: Poorly characterized; Function unknown
LmjF.30.2480			O: Cellular processes and signaling; Posttranslational modification, protein turnover, chaperones
LmjF.28.2555			J: Information storage and processing; Translation, ribosomal structure and biogenesis
LmjF.28.0470			S: Poorly characterized; Function unknown
LmjF.35.5310			T: Cellular processes and signaling; Signal transduction mechanisms
LmjF.30.2470			O: Cellular processes and signaling; Posttranslational modification, protein turnover, chaperones
LmjF.33.2050			no COG
LmjF.28.2750			T: Cellular processes and signaling; Signal transduction mechanisms
LmjF.15.1520			no COG
LmjF.33.1910			B: Information storage and processing; Chromatin structure and dynamics
LmjF.30.0480			W: Cellular processes and signaling; Extracellular structures
LmjF.28.2740			T: Cellular processes and signaling; Signal transduction mechanisms
LmjF.15.1207			J: Information storage and processing; Translation, ribosomal structure and biogenesis
LmjF.15.0950			J: Information storage and processing; Translation, ribosomal structure and biogenesis
LmjF.30.3720			J: Information storage and processing; Translation, ribosomal structure and biogenesis
LmjF.33.2540			E: Metabolism; Amino acid transport and metabolism
LmjF.28.1010			J: Information storage and processing; Translation, ribosomal structure and biogenesis
LmjF.28.0720			B: Information storage and processing; Chromatin structure and dynamics
LmjF.23.1580			F: Metabolism; Nucleotide transport and metabolism
LmjF.28.1030			J: Information storage and processing; Translation, ribosomal structure and biogenesis
LmjF.35.5360			E: Metabolism; Amino acid transport and metabolism
LmjF.28.2810			no COG
LmjF.30.3730			J: Information storage and processing; Translation, ribosomal structure and biogenesis
LmjF.15.0200			J: Information storage and processing; Translation, ribosomal structure and biogenesis
LmjF.15.0380			J: Information storage and processing; Translation, ribosomal structure and biogenesis
LmjF.15.1000			J: Information storage and processing; Translation, ribosomal structure and biogenesis
LmjF.33.1790			S: Poorly characterized; Function unknown
LmjF.23.0050			O: Cellular processes and signaling; Posttranslational modification, protein turnover, chaperones
LmjF.15.0370			J: Information storage and processing; Translation, ribosomal structure and biogenesis
LmjF.35.5350			E: Metabolism; Amino acid transport and metabolism
LmjF.35.5230			J: Information storage and processing; Translation, ribosomal structure and biogenesis
LmjF.28.1880			J: Information storage and processing; Translation, ribosomal structure and biogenesis
LmjF.28.0300			S: Poorly characterized; Function unknown
LmjF.28.1740			A: Information storage and processing; RNA processing and modification
LmjF.35.5160			G: Metabolism; Carbohydrate transport and metabolism
LmjF.15.1390			S: Poorly characterized; Function unknown
LmjF.35.5100			J: Information storage and processing; Translation, ribosomal structure and biogenesis
LmjF.30.0620			J: Information storage and processing; Translation, ribosomal structure and biogenesis
LmjF.35.5150			S: Poorly characterized; Function unknown
LmjF.08.0170			no COG
LmjF.30.1890			F: Metabolism; Nucleotide transport and metabolism
LmjF.04.0210			no COG
LmjF.19.0820			Z: Cellular processes and signaling; Cytoskeleton
LmjF.22.1230			no COG
LmjF.09.0152			S: Poorly characterized; Function unknown
LmjF.09.0156			S: Poorly characterized; Function unknown
LmjF.19.0860			Z: Cellular processes and signaling; Cytoskeleton
LmjF.09.0160			S: Poorly characterized; Function unknown
LmjF.19.0900			Z: Cellular processes and signaling; Cytoskeleton
LmjF.09.0164			S: Poorly characterized; Function unknown
LmjF.19.0870			Z: Cellular processes and signaling; Cytoskeleton
LmjF.09.0172			S: Poorly characterized; Function unknown
LmjF.09.0162			S: Poorly characterized; Function unknown
LmjF.04.0150			S: Poorly characterized; Function unknown
LmjF.19.0846			Z: Cellular processes and signaling; Cytoskeleton
LmjF.19.0910			Z: Cellular processes and signaling; Cytoskeleton
LmjF.09.0174			S: Poorly characterized; Function unknown
LmjF.04.0140			S: Poorly characterized; Function unknown
LmjF.04.0160			S: Poorly characterized; Function unknown
LmjF.04.0130			S: Poorly characterized; Function unknown
LmjF.19.0880			Z: Cellular processes and signaling; Cytoskeleton
LmjF.04.0170			S: Poorly characterized; Function unknown
LmjF.19.0842			Z: Cellular processes and signaling; Cytoskeleton
LmjF.19.0848			Z: Cellular processes and signaling; Cytoskeleton
LmjF.09.0150			S: Poorly characterized; Function unknown
LmjF.09.0158			S: Poorly characterized; Function unknown
LmjF.09.0166			S: Poorly characterized; Function unknown
LmjF.09.0154			S: Poorly characterized; Function unknown
LmjF.19.0844			Z: Cellular processes and signaling; Cytoskeleton
LmjF.19.0840			Z: Cellular processes and signaling; Cytoskeleton
LmjF.09.0180			S: Poorly characterized; Function unknown
LmjF.19.0850			Z: Cellular processes and signaling; Cytoskeleton
LmjF.09.0170			S: Poorly characterized; Function unknown
LmjF.05.0900			S: Poorly characterized; Function unknown
LmjF.04.0200			no COG
LmjF.17.0630			no COG
LmjF.14.0730			I: Metabolism; Lipid transport and metabolism
LmjF.04.0190			S: Poorly characterized; Function unknown
LmjF.34.1410			C: Metabolism; Energy production and conversion
LmjF.32.1260			I: Metabolism; Lipid transport and metabolism
LmjF.29.2270			I: Metabolism; Lipid transport and metabolism
LmjF.22.0250			T: Cellular processes and signaling; Signal transduction mechanisms
LmjF.34.1400			C: Metabolism; Energy production and conversion
LmjF.23.1086			no COG
LmjF.26.2680			no COG
LmjF.23.1080			no COG
LmjF.23.1050			no COG
LmjF.14.0630			I: Metabolism; Lipid transport and metabolism
LmjF.14.0710			I: Metabolism; Lipid transport and metabolism
LmjF.04.0180			S: Poorly characterized; Function unknown
LmjF.23.1084			no COG
LmjF.23.1075			no COG
LmjF.11.1290			Q: Metabolism; Secondary metabolites biosynthesis, transport and catabolism
LmjF.13.0190			no COG
LmjF.19.0830			no COG
LmjF.34.2380			no COG
LmjF.09.0320			no COG
LmjF.19.0843			no COG
LmjF.32.3660			I: Metabolism; Lipid transport and metabolism
LmjF.10.0090			Q: Metabolism; Secondary metabolites biosynthesis, transport and catabolism
LmjF.19.0847			no COG
LmjF.23.1070			no COG
LmjF.27.1780			T: Cellular processes and signaling; Signal transduction mechanisms
LmjF.32.3650			I: Metabolism; Lipid transport and metabolism
LmjF.04.0350			no COG
LmjF.04.1210			T: Cellular processes and signaling; Signal transduction mechanisms
LmjF.23.1060			no COG
LmjF.31.2440			no COG
LmjF.17.0020			S: Poorly characterized; Function unknown
LmjF.34.0190			S: Poorly characterized; Function unknown
LmjF.04.0720			no COG
LmjF.20.1185			OT: Cellular processes and signaling; Posttranslational modification, protein turnover, chaperones + Signal transduction mechanisms
LmjF.26.0160			K: Information storage and processing; Transcription
LmjF.32.1780			no COG
LmjF.08.0570			no COG
LmjF.35.5000			S: Poorly characterized; Function unknown
LmjF.16.0895			no COG
LmjF.05.1215			no COG
LmjF.14.0720			I: Metabolism; Lipid transport and metabolism
LmjF.27.0660			S: Poorly characterized; Function unknown
LmjF.31.2115			no COG
LmjF.27.0540			S: Poorly characterized; Function unknown
LmjF.08.0580			no COG
LmjF.12.0460			no COG
LmjF.28.1930			P: Metabolism; Inorganic ion transport and metabolism
LmjF.35.3570			U: Cellular processes and signaling; Intracellular trafficking, secretion, and vesicular transport
LmjF.20.0360			S: Poorly characterized; Function unknown
LmjF.36.4130			S: Poorly characterized; Function unknown
LmjF.32.3670			I: Metabolism; Lipid transport and metabolism
LmjF.24.1260			S: Poorly characterized; Function unknown
LmjF.13.1690			S: Poorly characterized; Function unknown
LmjF.05.0370			no COG
LmjF.36.4780			S: Poorly characterized; Function unknown
LmjF.12.0730			no COG
LmjF.18.0170			A: Information storage and processing; RNA processing and modification
LmjF.27.1090			S: Poorly characterized; Function unknown
LmjF.33.0710			E: Metabolism; Amino acid transport and metabolism
LmjF.35.5300			no COG
LmjF.15.1380			AJ: Information storage and processing; RNA processing and modification + Translation, ribosomal structure and biogenesis
LmjF.15.1203			J: Information storage and processing; Translation, ribosomal structure and biogenesis
LmjF.15.0280			J: Information storage and processing; Translation, ribosomal structure and biogenesis
LmjF.23.0200			J: Information storage and processing; Translation, ribosomal structure and biogenesis
LmjF.30.3200			J: Information storage and processing; Translation, ribosomal structure and biogenesis
LmjF.33.2800			no COG
LmjF.30.3590			J: Information storage and processing; Translation, ribosomal structure and biogenesis
LmjF.35.5280			no COG
LmjF.28.2650			I: Metabolism; Lipid transport and metabolism
LmjF.30.2550			O: Cellular processes and signaling; Posttranslational modification, protein turnover, chaperones
LmjF.23.1580			F: Metabolism; Nucleotide transport and metabolism
LmjF.23.0830			P: Metabolism; Inorganic ion transport and metabolism
LmjF.35.5390			DZ: Cellular processes and signaling; Cell cycle control, cell division, chromosome partitioning + Cytoskeleton
LmjF.28.2205			J: Information storage and processing; Translation, ribosomal structure and biogenesis
LmjF.30.3650			J: Information storage and processing; Translation, ribosomal structure and biogenesis
LmjF.30.0690			J: Information storage and processing; Translation, ribosomal structure and biogenesis
LmjF.35.5220			no COG
LmjF.28.0960			J: Information storage and processing; Translation, ribosomal structure and biogenesis
LmjF.30.2600			H: Metabolism; Coenzyme transport and metabolism
LmjF.28.2460			J: Information storage and processing; Translation, ribosomal structure and biogenesis
LmjF.28.2560			J: Information storage and processing; Translation, ribosomal structure and biogenesis
LmjF.30.2950			S: Poorly characterized; Function unknown
LmjF.15.1390			S: Poorly characterized; Function unknown
LmjF.15.1010			E: Metabolism; Amino acid transport and metabolism
LmjF.28.0540			J: Information storage and processing; Translation, ribosomal structure and biogenesis
LmjF.28.0470			S: Poorly characterized; Function unknown
LmjF.33.2370			no COG
LmjF.35.5140			no COG
LmjF.28.0720			B: Information storage and processing; Chromatin structure and dynamics
LmjF.28.2555			J: Information storage and processing; Translation, ribosomal structure and biogenesis
LmjF.35.5110			A: Information storage and processing; RNA processing and modification
LmjF.15.0670			no COG
LmjF.15.1050			S: Poorly characterized; Function unknown
LmjF.35.5250			M: Cellular processes and signaling; Cell wall/membrane/envelope biogenesis
LmjF.33.1630			O: Cellular processes and signaling; Posttranslational modification, protein turnover, chaperones
LmjF.28.2810			no COG
LmjF.33.0920			J: Information storage and processing; Translation, ribosomal structure and biogenesis
LmjF.30.3720			J: Information storage and processing; Translation, ribosomal structure and biogenesis
LmjF.33.1955			J: Information storage and processing; Translation, ribosomal structure and biogenesis
LmjF.30.2460			Z: Cellular processes and signaling; Cytoskeleton
LmjF.28.1010			J: Information storage and processing; Translation, ribosomal structure and biogenesis
LmjF.30.3340			J: Information storage and processing; Translation, ribosomal structure and biogenesis
LmjF.23.1000			no COG
LmjF.30.0810			S: Poorly characterized; Function unknown
LmjF.35.5120			S: Poorly characterized; Function unknown
LmjF.15.0380			J: Information storage and processing; Translation, ribosomal structure and biogenesis
LmjF.15.1000			J: Information storage and processing; Translation, ribosomal structure and biogenesis
LmjF.28.1030			J: Information storage and processing; Translation, ribosomal structure and biogenesis
LmjF.33.3230			J: Information storage and processing; Translation, ribosomal structure and biogenesis
LmjF.28.2750			T: Cellular processes and signaling; Signal transduction mechanisms
LmjF.30.0480			W: Cellular processes and signaling; Extracellular structures
LmjF.33.0720			J: Information storage and processing; Translation, ribosomal structure and biogenesis
LmjF.35.5380			no COG
LmjF.05.0140			A: Information storage and processing; RNA processing and modification
LmjF.30.2490			O: Cellular processes and signaling; Posttranslational modification, protein turnover, chaperones
LmjF.33.3150			J: Information storage and processing; Translation, ribosomal structure and biogenesis
LmjF.30.3730			J: Information storage and processing; Translation, ribosomal structure and biogenesis
LmjF.28.2740			T: Cellular processes and signaling; Signal transduction mechanisms
LmjF.23.0620			A: Information storage and processing; RNA processing and modification
LmjF.15.0370			J: Information storage and processing; Translation, ribosomal structure and biogenesis
LmjF.30.3190			I: Metabolism; Lipid transport and metabolism
LmjF.28.1310			A: Information storage and processing; RNA processing and modification
LmjF.33.2390			O: Cellular processes and signaling; Posttranslational modification, protein turnover, chaperones
LmjF.15.0950			J: Information storage and processing; Translation, ribosomal structure and biogenesis
LmjF.30.1150			T: Cellular processes and signaling; Signal transduction mechanisms
LmjF.23.0050			O: Cellular processes and signaling; Posttranslational modification, protein turnover, chaperones
LmjF.33.1350			J: Information storage and processing; Translation, ribosomal structure and biogenesis
LmjF.15.0200			J: Information storage and processing; Translation, ribosomal structure and biogenesis
LmjF.30.2470			O: Cellular processes and signaling; Posttranslational modification, protein turnover, chaperones
LmjF.33.0060			S: Poorly characterized; Function unknown
LmjF.33.0270			S: Poorly characterized; Function unknown
LmjF.33.1870			S: Poorly characterized; Function unknown
LmjF.35.5090			S: Poorly characterized; Function unknown
LmjF.30.2480			O: Cellular processes and signaling; Posttranslational modification, protein turnover, chaperones
LmjF.35.5360			E: Metabolism; Amino acid transport and metabolism
LmjF.33.0310			J: Information storage and processing; Translation, ribosomal structure and biogenesis
LmjF.35.5310			T: Cellular processes and signaling; Signal transduction mechanisms
LmjF.33.2050			no COG
LmjF.30.3120			E: Metabolism; Amino acid transport and metabolism
LmjF.33.2540			E: Metabolism; Amino acid transport and metabolism
LmjF.28.0300			S: Poorly characterized; Function unknown
LmjF.33.1910			B: Information storage and processing; Chromatin structure and dynamics
LmjF.33.1790			S: Poorly characterized; Function unknown
LmjF.28.0140			I: Metabolism; Lipid transport and metabolism
LmjF.35.5200			no COG
LmjF.28.1740			A: Information storage and processing; RNA processing and modification
LmjF.28.1880			J: Information storage and processing; Translation, ribosomal structure and biogenesis
LmjF.35.5350			E: Metabolism; Amino acid transport and metabolism
LmjF.30.0620			J: Information storage and processing; Translation, ribosomal structure and biogenesis
LmjF.35.5230			J: Information storage and processing; Translation, ribosomal structure and biogenesis
LmjF.35.5100			J: Information storage and processing; Translation, ribosomal structure and biogenesis
LmjF.35.5160			G: Metabolism; Carbohydrate transport and metabolism
LmjF.30.1890			F: Metabolism; Nucleotide transport and metabolism
LmjF.35.5150			S: Poorly characterized; Function unknown
LmjF.08.0170			no COG

## Sheet: D
	total counts			percentages			statistical testing (Fisher's exact, one-sided; BH-FDR)b
COG categorya	V vs AV	AVM vs AV	AVS vs AV	V vs AV	AVM vs AV	AVS vs AV	V vs AV Raw p-value	V vs AV FDR-adj. p-value	AVM vs AV Raw p-value	AVM vs AV FDR-adj. p-value	AVS vs AV Raw p-value	AVS vs AV FDR-adj. p-value
J: Information storage and processing; Translation, ribosomal structure and biogenesis	35	33	30	32.7103	32.6733	37.9747	5.85061e-09	1.40415e-07	1.85476e-08	4.45142e-07	4.44968e-11	1.06792e-09
A: Information storage and processing; RNA processing and modification	7	6	1	5.98291	5.40541	1.47059	0.580925	1	0.680541	1	0.991604	1
K: Information storage and processing; Transcription	1	1	0	0.653595	0.684932	0	0.929694	1	0.918973	1	1	1
L: Information storage and processing; Replication, recombination and repair	0	0	0	0	0	0	1	1	1	1	1	1
B: Information storage and processing; Chromatin structure and dynamics	2	2	1	1.31579	1.37931	1.02041	0.568049	1	0.538383	1	0.709627	1
D: Cellular processes and signaling; Cell cycle control, cell division, chromosome partitioning	1	0	0	0.666667	0	0	0.859441	1	1	1	1	1
Y: Cellular processes and signaling; Nuclear structure	0	0	0	0	0	0	1	1	1	1	1	1
V: Cellular processes and signaling; Defense mechanisms	0	0	0	0	0	0	1	1	1	1	1	1
T: Cellular processes and signaling; Signal transduction mechanisms	8	11	3	5.36913	7.69231	3.09278	0.772847	1	0.321715	1	0.956962	1
M: Cellular processes and signaling; Cell wall/membrane/envelope biogenesis	1	1	0	0.70922	0.757576	0	0.405932	1	0.389164	1	1	1
N: Cellular processes and signaling; Cell motility	0	0	7	0	0	7.44681	1	1	1	1	1.97854e-09	2.37424e-08
Z: Cellular processes and signaling; Cytoskeleton	14	13	1	10	9.92366	1.14943	0.000249596	0.00299515	0.000508068	0.00609682	0.957297	1
W: Cellular processes and signaling; Extracellular structures	1	1	0	0.793651	0.847458	0	0.0629304	0.377582	0.0596692	0.358015	1	1
U: Cellular processes and signaling; Intracellular trafficking, secretion, and vesicular transport	1	1	5	0.8	0.854701	5.81395	0.999132	1	0.998735	1	0.445373	1
O: Cellular processes and signaling; Posttranslational modification, protein turnover, chaperones	8	7	5	6.45161	6.03448	6.17284	0.974692	1	0.982703	1	0.953989	1
C: Metabolism; Energy production and conversion	2	2	0	1.72414	1.83486	0	0.96243	1	0.952854	1	1	1
G: Metabolism; Carbohydrate transport and metabolism	1	2	9	0.877193	1.86916	11.8421	0.999423	1	0.992823	1	0.0401721	0.299949
E: Metabolism; Amino acid transport and metabolism	6	5	7	5.30973	4.7619	10.4478	0.422252	1	0.553863	1	0.0499914	0.299949
F: Metabolism; Nucleotide transport and metabolism	2	2	0	1.86916	2	0	0.645865	1	0.616178	1	1	1
H: Metabolism; Coenzyme transport and metabolism	1	0	2	0.952381	0	3.33333	0.984238	1	1	1	0.739436	1
I: Metabolism; Lipid transport and metabolism	12	11	3	11.5385	11.2245	5.17241	0.023736	0.189888	0.0366438	0.29315	0.782822	1
P: Metabolism; Inorganic ion transport and metabolism	2	0	3	2.17391	0	5.45455	0.773547	1	1	1	0.266455	1
Q: Metabolism; Secondary metabolites biosynthesis, transport and catabolism	2	3	2	2.22222	3.44828	3.84615	0.784356	1	0.509548	1	0.552224	1
R: Poorly characterized; General function prediction only	0	0	0	0	0	0	N/A	N/A	N/A	N/A	N/A	N/A
S: Poorly characterized; Function unknown	45	43	19	-	-	-	0.765858	1	0.739487	1	0.998311	1
no COG	43	41	31	-	-	-	N/A	N/A	N/A	N/A	N/A	N/A
a if protein present in two COG categories, counted in both
b One-sided Fisher's exact test (over-representation) with Benjamini-Hochberg FDR correction per comparison. Background: 4,754 COG-annotated L. major Friedlin genes. Bold FDR values = significant (FDR < 0.05). N/A = category not present in reference genome annotation (no COG / category R).
